# Supplementary material for: Andrographolide Sulfonate Attenuates Acute Lung Injury by Reducing Expression of Myeloperoxidase and Neutrophil-Derived Proteases in Mice
Source: Front Physiol. 2018 Aug 17;9:939. doi: 10.3389/fphys.2018.00939 (PMC6107831; doi:10.3389/fphys.2018.00939)
Supplement: Supplementary file 1 [file Table_1.XLSX]

## Sheet: aov_Tukey.adjust_intensity
Table S1. List of the 2234 proteins quantified across all of the 25 samples in this study
Protein.Accessions	Mol..weight..kDa.	Number.of.proteins	Peptides	Unique.peptides	Sequence.coverage....	Description	Normalized Reporter intensity																									Ratio.C.B	Ratio.H.M	Ratio.L.M	Ratio.H.L	Ratio.M.C	Two-tailed Student’s t-test					One way ANOVA followed by Tukey's test
							B1	B2	B3	B4	B5	C1	C2	C3	C4	C5	M1	M2	M3	M4	M5	L1	L2	L3	L4	L5	H1	H2	H3	H4	H5						pvalue.C.B	pvalue.M.C	pvalue.H.M	pvalue.L.M	pvalue.H.L	p.anov.test	pvalue.C.B	pvalue.M.C	pvalue.H.M	pvalue.L.M	pvalue.H.L
Q8VDD5	226.37	2	155	125	66	Myosin-9 OS=Mus musculus GN=Myh9 PE=1 SV=4	4.82287e+06	4.26076e+06	4.06866e+06	3.69453e+06	5.05111e+06	4.62813e+06	4.12379e+06	4.41763e+06	4.89192e+06	4.39019e+06	5.20583e+06	4.99721e+06	4.20925e+06	4.27607e+06	5.32238e+06	4.89622e+06	4.74611e+06	4.02694e+06	4.54857e+06	4.10205e+06	4.59424e+06	4.17409e+06	3.8504e+06	4.16355e+06	4.16233e+06	1.03	0.87	0.93	0.94	1.1	0.656	0.25	0.056	0.294	0.235	0.270099	0.993181	0.520443	0.183783	0.710477	0.836384
E9Q616	604.25	2	261	261	75.4	Protein Ahnak OS=Mus musculus GN=Ahnak PE=1 SV=1	4.44674e+06	4.34134e+06	3.99257e+06	3.96161e+06	4.11198e+06	4.25569e+06	4.16732e+06	4.10686e+06	4.18412e+06	4.62205e+06	4.30124e+06	4.83464e+06	3.86501e+06	4.06695e+06	4.64173e+06	4.93573e+06	4.31993e+06	4.32526e+06	4.21521e+06	4.60978e+06	4.75505e+06	4.54482e+06	3.65244e+06	4.16966e+06	4.02327e+06	1.02	0.97	1.03	0.94	1.04	0.48	0.451	0.672	0.528	0.306	0.60979	0.989111	0.915865	0.980399	0.95825	0.732602
Q9QXS1	534.18	5	305	301	63.9	Plectin OS=Mus musculus GN=Plec PE=1 SV=3	4.10374e+06	3.75099e+06	3.50194e+06	3.374e+06	3.84119e+06	3.81191e+06	3.62935e+06	3.71785e+06	3.8552e+06	3.78626e+06	4.07624e+06	3.70712e+06	3.41491e+06	3.3789e+06	3.9644e+06	3.95578e+06	3.61536e+06	3.2891e+06	3.44841e+06	3.43801e+06	3.73948e+06	3.41156e+06	3.12383e+06	3.4248e+06	3.26096e+06	1.01	0.91	0.96	0.96	1	0.707	0.968	0.108	0.41	0.329	0.150523	0.998275	0.999999	0.293721	0.845735	0.850867
A3KGU7	285.15	1	191	0	77.6	Spectrin alpha chain, non-erythrocytic 1 OS=Mus musculus GN=Sptan1 PE=1 SV=1	4.17367e+06	3.75728e+06	3.36953e+06	3.23385e+06	4.02389e+06	3.81876e+06	3.63236e+06	3.82165e+06	4.03435e+06	3.8717e+06	4.11555e+06	3.67626e+06	3.33996e+06	3.38606e+06	4.00731e+06	3.8981e+06	3.59966e+06	3.20375e+06	3.38338e+06	3.37324e+06	3.82692e+06	3.35383e+06	2.97932e+06	3.35445e+06	3.14632e+06	1.03	0.9	0.94	0.95	1	0.508	0.993	0.113	0.317	0.398	0.119572	0.967969	1	0.349496	0.811015	0.923782
Q62261	274.22	3	162	148	72.8	Spectrin beta chain, non-erythrocytic 1 OS=Mus musculus GN=Sptbn1 PE=1 SV=2	4.17105e+06	3.78818e+06	3.41728e+06	3.29185e+06	3.96297e+06	3.75366e+06	3.58206e+06	3.67699e+06	4.00534e+06	3.7646e+06	4.0257e+06	3.63854e+06	3.36029e+06	3.36499e+06	3.90057e+06	3.82214e+06	3.58758e+06	3.19862e+06	3.41274e+06	3.38539e+06	3.71772e+06	3.32474e+06	3.00355e+06	3.32645e+06	3.09647e+06	1.01	0.9	0.95	0.95	0.98	0.823	0.773	0.0796	0.339	0.271	0.0798826	0.999782	0.994731	0.267507	0.8485	0.819492
P60710	41.736	11	30	10	79.7	Actin, cytoplasmic 1 OS=Mus musculus GN=Actb PE=1 SV=1	3.5765e+06	3.35697e+06	3.1395e+06	3.00755e+06	4.09022e+06	3.6357e+06	3.45276e+06	3.43012e+06	3.51421e+06	4.22101e+06	3.94039e+06	3650777	3.32351e+06	3.35069e+06	4.09729e+06	3.64557e+06	3.42203e+06	3.13465e+06	3.2927e+06	3.65352e+06	3.6584e+06	3.35221e+06	3.20916e+06	3.21695e+06	3.61398e+06	1.06	0.93	0.93	0.99	1.07	0.365	0.341	0.196	0.235	0.895	0.515961	0.815976	0.75943	0.691456	0.747192	0.999978
Q02566	223.56	6	153	114	65.9	Myosin-6 OS=Mus musculus GN=Myh6 PE=1 SV=2	2.03916e+06	1.88851e+06	1.88678e+06	3.5705e+06	1.82272e+06	4.75597e+06	3.60733e+06	2.24749e+06	2.95624e+06	2.33942e+06	2.3937e+06	2.05667e+06	2.86529e+06	3.18497e+06	3.75303e+06	4.30153e+06	1.70889e+06	2.69111e+06	4.32683e+06	4.11108e+06	4.24337e+06	2.74552e+06	3.13189e+06	1.81467e+06	3.11964e+06	1.42	1.06	1.2	0.88	1.27	0.104	0.163	0.821	0.509	0.654	0.349243	0.503798	0.829766	0.998616	0.855145	0.949964
Q6URW6	228.58	3	154	141	68.2	Myosin-14 OS=Mus musculus GN=Myh14 PE=1 SV=1	3.10138e+06	3.03085e+06	2.74754e+06	2.58901e+06	3.13551e+06	2.9877e+06	2.84857e+06	2.9513e+06	3.13133e+06	3.30057e+06	3.00931e+06	2.92113e+06	2.55371e+06	2.48274e+06	3.04837e+06	3.13662e+06	2.79009e+06	2.50732e+06	2.64652e+06	2.70282e+06	2.77842e+06	2.61887e+06	2.4001e+06	2.61489e+06	2.49967e+06	1.04	0.92	0.98	0.94	0.96	0.378	0.483	0.157	0.788	0.198	0.0340377	0.894409	0.9082	0.508382	0.996934	0.710798
B7FAU9	280.5	7	133	119	62.6	Filamin, alpha OS=Mus musculus GN=Flna PE=1 SV=1	1.99979e+06	2.03293e+06	1.6107e+06	1.79323e+06	1.9824e+06	2.17583e+06	1.86093e+06	1.76953e+06	1.96375e+06	1.77141e+06	2.09734e+06	2.03849e+06	1.71013e+06	2.09672e+06	2.20962e+06	2.07363e+06	1.87668e+06	1.83879e+06	1.95338e+06	1.98729e+06	2.18131e+06	1.99722e+06	1.79354e+06	1.75031e+06	1.79179e+06	1.01	0.94	0.96	0.98	1.08	0.822	0.263	0.317	0.449	0.613	0.658514	0.999295	0.639556	0.745052	0.92692	0.993627
E9QPE7	223.35	1	136	7	63.1	Myosin-11 OS=Mus musculus GN=Myh11 PE=1 SV=1	1.89895e+06	1.68204e+06	1.69625e+06	1.98096e+06	1.83791e+06	2.51042e+06	2.11813e+06	1.83695e+06	2.0874e+06	1.86862e+06	1.89715e+06	1.68415e+06	1.73348e+06	1.86658e+06	2.23349e+06	2.33085e+06	1.65394e+06	1.69564e+06	2.061e+06	1.99529e+06	2.56131e+06	1.84988e+06	1.67338e+06	1.56365e+06	1.7038e+06	1.15	0.99	1.03	0.96	1.04	0.0841	0.608	0.864	0.717	0.668	0.601721	0.553539	0.995718	0.999993	0.995553	0.991216
E9PWQ3	353.93	3	131	18	46.3	Protein Col6a3 OS=Mus musculus GN=Col6a3 PE=1 SV=2	2.03661e+06	1.92364e+06	1.93897e+06	1.85108e+06	2.04802e+06	2.13186e+06	2.02384e+06	1.85663e+06	2.01746e+06	2.05557e+06	2.04202e+06	1.82283e+06	1.68643e+06	1.68408e+06	2.14793e+06	2.09285e+06	1.84758e+06	1.60597e+06	1.77573e+06	1.85657e+06	2.0099e+06	1.73962e+06	1.62324e+06	1.68211e+06	1.66944e+06	1.03	0.93	0.98	0.95	0.96	0.362	0.411	0.291	0.76	0.405	0.080474	0.973961	0.906993	0.652537	0.992614	0.875886
Q61879	228.99	4	146	114	62.7	Myosin-10 OS=Mus musculus GN=Myh10 PE=1 SV=2	2.09177e+06	1.8711e+06	1.80223e+06	1.71247e+06	1.98446e+06	1.98945e+06	1.86173e+06	1.87696e+06	2.00507e+06	2.06673e+06	2.06879e+06	1.82102e+06	1.70418e+06	1.68603e+06	1.98682e+06	2.05198e+06	1.80706e+06	1.61863e+06	1.75374e+06	1.72962e+06	1.88367e+06	1.69657e+06	1.52395e+06	1.68607e+06	1.58645e+06	1.04	0.9	0.97	0.93	0.98	0.397	0.698	0.103	0.571	0.243	0.0528598	0.943562	0.992361	0.321298	0.960118	0.703004
P20152	53.687	5	49	40	78.5	Vimentin OS=Mus musculus GN=Vim PE=1 SV=3	2.05901e+06	1.68623e+06	1.60784e+06	1.57143e+06	2.21837e+06	1.76311e+06	1.85718e+06	1.62708e+06	1.80024e+06	1.95613e+06	1.89146e+06	1.82017e+06	1.51115e+06	1.68594e+06	1.98597e+06	1.78525e+06	1.76923e+06	1.58343e+06	1.67645e+06	1.64106e+06	1.87868e+06	1.64023e+06	1.46719e+06	1.7203e+06	1.71959e+06	0.98	0.95	0.95	1	0.97	0.927	0.801	0.424	0.409	0.906	0.633992	0.999158	0.99206	0.921728	0.937025	0.999998
P26039	269.82	4	139	117	63.9	Talin-1 OS=Mus musculus GN=Tln1 PE=1 SV=2	1.86459e+06	1.67206e+06	1.57233e+06	1.65834e+06	1.99904e+06	2.04798e+06	1782773	1.72485e+06	1.59073e+06	1.63335e+06	1.78073e+06	1.65694e+06	1.4963e+06	1.63516e+06	1.9859e+06	1.9146e+06	1.71951e+06	1.6263e+06	1.62729e+06	1.78849e+06	1.8531e+06	1.77899e+06	1.6672e+06	1.59861e+06	1.68998e+06	1	1	1.01	0.99	0.98	0.983	0.707	0.9	0.777	0.816	0.986015	1	0.992334	0.999995	0.999113	0.999746
E9PZ16	469.78	3	130	130	37.4	Basement membrane-specific heparan sulfate proteoglycan core protein OS=Mus musculus GN=Hspg2 PE=1 SV=1	1.72019e+06	1.59251e+06	1.57327e+06	1.37011e+06	1.53482e+06	1.65534e+06	1.3355e+06	1.51062e+06	1.50134e+06	1.54584e+06	1.64334e+06	1.59813e+06	1.36055e+06	1.3298e+06	1.7253e+06	1.57554e+06	1.44206e+06	1.41301e+06	1.47699e+06	1.35671e+06	1.51247e+06	1.41993e+06	1.36319e+06	1.26732e+06	1.30481e+06	0.97	0.9	0.95	0.95	0.98	0.553	0.763	0.131	0.436	0.194	0.174876	0.970079	0.996785	0.292082	0.849656	0.845283
Q8CGP1	13.92	6	12	0	69.8	Histone H2B type 1-K OS=Mus musculus GN=Hist1h2bk PE=1 SV=3	1.61157e+06	1.42537e+06	1.25756e+06	1.22706e+06	1.91531e+06	1.60079e+06	1.39777e+06	1.40902e+06	1.5621e+06	1.78417e+06	1.73498e+06	1.54817e+06	1.34292e+06	1.36961e+06	1.8424e+06	1.58772e+06	1.41417e+06	1.1922e+06	1.32431e+06	1.45329e+06	1.50983e+06	1.33236e+06	1.24166e+06	1.46599e+06	1.50169e+06	1.04	0.9	0.89	1.01	1.05	0.603	0.588	0.215	0.189	0.837	0.527936	0.98494	0.964489	0.70829	0.631399	0.999931
Q68FD5	191.55	3	88	88	59	Clathrin heavy chain 1 OS=Mus musculus GN=Cltc PE=1 SV=3	1.65893e+06	1.46925e+06	1.30852e+06	1.23338e+06	1.63528e+06	1.50645e+06	1.33028e+06	1.47244e+06	1.40803e+06	1.31463e+06	1.72867e+06	1.51519e+06	1.32852e+06	1.29596e+06	1.74127e+06	1.51861e+06	1.52597e+06	1.35542e+06	1.42928e+06	1.38885e+06	1567052	1.44023e+06	1.25592e+06	1.26775e+06	1.31208e+06	0.96	0.9	0.95	0.95	1.04	0.633	0.655	0.219	0.521	0.291	0.569668	0.976707	0.965821	0.501129	0.918632	0.929416
P62806	11.367	1	16	16	72.8	Histone H4 OS=Mus musculus GN=Hist1h4a PE=1 SV=2	1.57174e+06	1.33341e+06	1.20621e+06	1.19785e+06	1.66288e+06	1.46111e+06	1.38102e+06	1.25379e+06	1.44695e+06	2.03793e+06	1.65636e+06	1.56971e+06	1.26408e+06	1.31696e+06	1.54632e+06	1.53334e+06	1.34376e+06	1.09151e+06	1.26893e+06	1.52004e+06	1.44742e+06	1.35592e+06	1.18487e+06	1.44301e+06	1.43082e+06	1.09	0.93	0.92	1.02	1.05	0.481	0.526	0.34	0.323	0.791	0.686704	0.880434	0.97581	0.940777	0.888216	0.999838
P26041	67.766	1	61	47	76.8	Moesin OS=Mus musculus GN=Msn PE=1 SV=3	1.44066e+06	1.34806e+06	1.35567e+06	1.33951e+06	1.44736e+06	1.38337e+06	1.37369e+06	1.40362e+06	1.44184e+06	1.66673e+06	1.63071e+06	1.51065e+06	1.37073e+06	1.12662e+06	1.5743e+06	1.61335e+06	1.50763e+06	1.43453e+06	1.35302e+06	1.489e+06	1.54044e+06	1.33278e+06	1.18504e+06	1.40311e+06	1.24825e+06	1.05	0.93	1.03	0.91	1.04	0.296	0.663	0.426	0.675	0.108	0.484243	0.923831	0.959182	0.746112	0.991363	0.483276
Q64727	116.72	1	80	80	74.3	Vinculin OS=Mus musculus GN=Vcl PE=1 SV=4	1.37709e+06	1.26755e+06	1.22756e+06	1.24939e+06	1.47104e+06	1.61173e+06	1.31801e+06	1.29013e+06	1.26642e+06	1.31895e+06	1.3016e+06	1.22551e+06	1.19962e+06	1.17897e+06	1.44463e+06	1.42502e+06	1.29496e+06	1.23629e+06	1.17287e+06	1.30881e+06	1.43627e+06	1.30954e+06	1.18803e+06	1.21639e+06	1.20285e+06	1.03	1	1.01	0.99	0.96	0.604	0.473	0.99	0.777	0.782	0.665622	0.972858	0.956769	1	0.999077	0.999186
P43277	22.099	1	26	4	58.4	Histone H1.3 OS=Mus musculus GN=Hist1h1d PE=1 SV=2	1.31402e+06	1.13016e+06	990103	1.03801e+06	1.53541e+06	1.33736e+06	1.32597e+06	1.16215e+06	1.61883e+06	2.03144e+06	1.38844e+06	1.31876e+06	1.09544e+06	1.14673e+06	1.59885e+06	1.40971e+06	1.25129e+06	1.00827e+06	1.22018e+06	1.48182e+06	1.197e+06	1.18158e+06	1.07457e+06	1.25657e+06	1.27941e+06	1.24	0.91	0.97	0.94	1.09	0.132	0.418	0.318	0.786	0.485	0.244338	0.26471	0.936942	0.929331	0.99904	0.981601
E9QQ57	147.63	3	67	67	58.2	Periaxin OS=Mus musculus GN=Prx PE=1 SV=1	1.4255e+06	1.32416e+06	1.24908e+06	1.16073e+06	1.19945e+06	1.29412e+06	1.30982e+06	1.43028e+06	1.22982e+06	1.40632e+06	1.33511e+06	1.22658e+06	1.22273e+06	1.23103e+06	1.39609e+06	1.63238e+06	1.20887e+06	1.25919e+06	1.18632e+06	1.29245e+06	1.3734e+06	1.27765e+06	1.11235e+06	1.15059e+06	1.23526e+06	1.05	0.96	1.03	0.93	1.01	0.32	0.841	0.382	0.761	0.387	0.664781	0.913417	0.999898	0.95154	0.99051	0.770198
P68033	42.019	2	30	1	68.2	Actin, alpha cardiac muscle 1 OS=Mus musculus GN=Actc1 PE=1 SV=1	1.22413e+06	1.13716e+06	1.03057e+06	1.19379e+06	1.34829e+06	1.53318e+06	1.30677e+06	1.2977e+06	1.39487e+06	1.43195e+06	1.30153e+06	1.18716e+06	1.14214e+06	1.22518e+06	1.58032e+06	1.42353e+06	1.15323e+06	1.17317e+06	1.29251e+06	1.41203e+06	1.5317e+06	1.19391e+06	1.21089e+06	1.14273e+06	1.24927e+06	1.17	0.98	1	0.98	1.08	0.0191	0.311	0.844	0.94	0.762	0.252639	0.159545	0.770973	0.999062	0.999999	0.998275
F8VQJ3	177.19	4	65	64	41	Laminin subunit gamma-1 OS=Mus musculus GN=Lamc1 PE=1 SV=1	1.3862e+06	1.26077e+06	1.1369e+06	1.09206e+06	1.27459e+06	1.33905e+06	1.16817e+06	1.28411e+06	1.30679e+06	1.31093e+06	1.32358e+06	1.21202e+06	1.07947e+06	1.04065e+06	1.32266e+06	1.36671e+06	1.17114e+06	1.08718e+06	1.1191e+06	1.1033e+06	1.21492e+06	1.08868e+06	993381	1.06081e+06	1.01374e+06	1.04	0.9	0.98	0.92	0.97	0.405	0.664	0.131	0.759	0.165	0.0641049	0.936535	0.985157	0.397905	0.99472	0.625104
Q9JHU4	532.04	2	213	213	48.4	Cytoplasmic dynein 1 heavy chain 1 OS=Mus musculus GN=Dync1h1 PE=1 SV=2	1.24093e+06	1.12925e+06	1.09837e+06	1.12156e+06	1.41115e+06	1.41789e+06	1.22332e+06	1.1362e+06	1.08528e+06	1.08453e+06	1.20079e+06	1.08606e+06	1.03997e+06	1.08978e+06	1.29168e+06	1.27461e+06	1.1681e+06	1.05835e+06	1.06296e+06	1.1851e+06	1.31526e+06	1.18504e+06	1.07198e+06	1.10782e+06	1.12277e+06	0.99	1.02	1.01	1.01	0.95	0.89	0.448	0.758	0.886	0.86	0.906053	0.999873	0.922465	0.998843	0.999958	0.999876
P48678	74.237	2	50	48	71.6	Prelamin-A/C OS=Mus musculus GN=Lmna PE=1 SV=2	1.22843e+06	1.17998e+06	1.07872e+06	1.07052e+06	1.23815e+06	1.21723e+06	1.16509e+06	1.15619e+06	1.22182e+06	1.32226e+06	1.21187e+06	1.12187e+06	1.0254e+06	982664	1.24843e+06	1.21721e+06	1.15082e+06	997156	1.03321e+06	1.09579e+06	1.11817e+06	1.04236e+06	952238	1.0466e+06	959069	1.05	0.92	0.98	0.93	0.96	0.25	0.513	0.165	0.796	0.174	0.0253073	0.824442	0.939181	0.431735	0.996313	0.641607
A2ASS6	3906.4	13	652	652	23.4	Titin OS=Mus musculus GN=Ttn PE=1 SV=1	1.04926e+06	924395	952132	1.25013e+06	970914	1.49683e+06	1.18741e+06	936373	1.03264e+06	1.00024e+06	1.07501e+06	917857	1.07964e+06	1.11098e+06	1.29978e+06	1.42509e+06	842469	1.02957e+06	1.33166e+06	1.3156e+06	1.43458e+06	1.06822e+06	1.14992e+06	880400	1.11661e+06	1.1	1.03	1.08	0.95	1.07	0.419	0.438	0.811	0.566	0.732	0.76567	0.917616	0.9804	0.998668	0.939925	0.988017
P56480	56.3	1	28	28	75.2	ATP synthase subunit beta, mitochondrial OS=Mus musculus GN=Atp5b PE=1 SV=2	1.12958e+06	994357	983155	1.14589e+06	1.19378e+06	1.23283e+06	1.17867e+06	1.04805e+06	1.1443e+06	1.10973e+06	1.15512e+06	1.06769e+06	1.02923e+06	1.05505e+06	1.25987e+06	1.25875e+06	1.08643e+06	953305	1.10755e+06	1.22918e+06	1.3366e+06	1.11765e+06	989080	1.01059e+06	1.0459e+06	1.05	0.99	1.01	0.98	1.02	0.337	0.693	0.821	0.875	0.737	0.938227	0.931874	0.996355	0.999628	0.999603	0.994238
Q61001	404.05	1	79	78	28.3	Laminin subunit alpha-5 OS=Mus musculus GN=Lama5 PE=1 SV=4	1.35161e+06	1.20912e+06	1.12775e+06	1.04902e+06	1.21206e+06	1.23956e+06	1.05159e+06	1.09987e+06	1.10258e+06	1.22304e+06	1.27014e+06	1.10996e+06	1.04213e+06	972300	1.22972e+06	1.25962e+06	1.06623e+06	1.02596e+06	1.00751e+06	1.02052e+06	1.17739e+06	1.03013e+06	980741	996237	957345	0.96	0.91	0.96	0.96	0.95	0.491	0.404	0.198	0.526	0.444	0.168467	0.951822	0.856125	0.592304	0.943119	0.948102
Q69ZN7	233.32	3	114	111	60.4	Myoferlin OS=Mus musculus GN=Myof PE=1 SV=2	1.20789e+06	1.0886e+06	1.06986e+06	1.00875e+06	1.25095e+06	1.15606e+06	1.0846e+06	1.11318e+06	1.10544e+06	1.15721e+06	1.18418e+06	1.13367e+06	1.00923e+06	980114	1.1856e+06	1.23309e+06	1.14538e+06	1.00131e+06	1.02298e+06	1.02865e+06	1.14653e+06	1.06251e+06	986638	1.03457e+06	978915	1	0.95	0.99	0.96	0.98	0.979	0.683	0.332	0.848	0.44	0.52702	1	0.986222	0.820269	0.99931	0.915767
P63017	70.87	4	41	27	70.9	Heat shock cognate 71 kDa protein OS=Mus musculus GN=Hspa8 PE=1 SV=1	1.20635e+06	1.03556e+06	988342	996759	1.20057e+06	1.15677e+06	1.02193e+06	954601	1.06316e+06	1.05076e+06	1.15569e+06	1.12524e+06	971694	1.03856e+06	1.20648e+06	1.16291e+06	1.09246e+06	972324	1.03038e+06	1.04828e+06	1.13517e+06	1.02752e+06	942573	984193	982617	0.97	0.92	0.97	0.96	1.01	0.576	0.821	0.152	0.506	0.328	0.571083	0.961429	0.998924	0.530969	0.952578	0.906178
Q61789	366.22	1	93	92	30.3	Laminin subunit alpha-3 OS=Mus musculus GN=Lama3 PE=1 SV=4	1.21103e+06	1.14439e+06	1.03651e+06	1.00411e+06	1.12821e+06	1.10888e+06	1.03771e+06	1.05912e+06	1.10832e+06	1.19404e+06	1.20206e+06	1.07612e+06	955734	966383	1.14489e+06	1.13997e+06	1.06326e+06	926194	998309	980595	1.07196e+06	984387	879644	965693	865415	1	0.89	0.96	0.93	0.97	0.967	0.559	0.0959	0.471	0.225	0.0545733	0.999997	0.961678	0.239951	0.901078	0.713315
Q61292	196.58	4	68	68	40.2	Laminin subunit beta-2 OS=Mus musculus GN=Lamb2 PE=2 SV=2	1.176e+06	1.07533e+06	952824	946311	1.04576e+06	1.08798e+06	962879	970566	1.02687e+06	1.12063e+06	1.12087e+06	1.00822e+06	934940	892868	1.11032e+06	1.11825e+06	981490	893884	946957	958744	1.03409e+06	934660	873773	914989	874926	0.99	0.91	0.97	0.95	0.98	0.942	0.681	0.154	0.595	0.287	0.234882	0.999973	0.988067	0.497724	0.968612	0.852552
P57780	104.98	4	63	41	67.3	Alpha-actinin-4 OS=Mus musculus GN=Actn4 PE=1 SV=1	1.13563e+06	988493	936152	885905	1.15045e+06	1.08551e+06	966752	957702	1.03985e+06	1.05655e+06	1.0856e+06	1.02245e+06	1.0034e+06	917885	1.07916e+06	1.03747e+06	988536	950701	906166	954079	1.09354e+06	964449	898679	937119	891746	1	0.94	0.95	0.99	1	0.919	0.925	0.204	0.196	0.782	0.515896	0.999999	0.999999	0.695732	0.809113	0.999557
Q9WTI7	121.94	2	65	64	61.5	Unconventional myosin-Ic OS=Mus musculus GN=Myo1c PE=1 SV=2	1.15887e+06	1.09985e+06	974084	916079	1.10042e+06	1.01594e+06	953587	1.05729e+06	992163	1.03659e+06	1.12386e+06	1.02238e+06	892514	904881	1.17633e+06	1.04089e+06	970378	892255	950986	980813	990088	949311	858618	868753	903701	0.96	0.89	0.94	0.95	0.98	0.497	0.71	0.131	0.427	0.161	0.117699	0.943227	0.986729	0.253943	0.807692	0.844276
P08074	25.958	2	20	18	68.9	Carbonyl reductase [NADPH] 2 OS=Mus musculus GN=Cbr2 PE=1 SV=1	867773	764054	899039	880097	1.28811e+06	1.19996e+06	1.25771e+06	994590	944370	1.06894e+06	962705	917958	843877	819044	1.20531e+06	1.08624e+06	1.04244e+06	867130	742350	1.13056e+06	962684	1.08809e+06	799912	910760	965678	1.16	1	1.03	0.97	1.01	0.163	0.882	0.998	0.835	0.818	0.501963	0.533984	0.999973	0.999999	0.999132	0.99833
P20029	72.421	1	40	37	58.8	78 kDa glucose-regulated protein OS=Mus musculus GN=Hspa5 PE=1 SV=3	1.1033e+06	834972	884143	853105	1.06059e+06	966604	905837	891230	1.0041e+06	972716	1.13033e+06	1.08472e+06	882589	937255	1.10749e+06	1.08941e+06	1.1235e+06	851430	963850	922838	1.03185e+06	931297	831393	939700	909135	1	0.9	0.96	0.94	1.09	0.918	0.302	0.142	0.606	0.358	0.515295	1	0.691318	0.512571	0.971054	0.857496
P07724	68.692	1	43	39	73.5	Serum albumin OS=Mus musculus GN=Alb PE=1 SV=3	712473	800109	610799	662063	851802	924654	541345	769900	711586	599952	870425	1.46025e+06	701145	1.10322e+06	1.72242e+06	991851	865296	1.50513e+06	1.5156e+06	1.19861e+06	856272	1.07962e+06	972503	775244	1.00604e+06	0.98	0.8	1.04	0.77	1.61	0.761	0.0563	0.358	0.752	0.103	0.00866159	0.999958	0.0705576	0.583841	0.998567	0.421242
P21981	77.06	3	42	42	65.2	Protein-glutamine gamma-glutamyltransferase 2 OS=Mus musculus GN=Tgm2 PE=1 SV=4	1.0505e+06	886137	866068	725714	1.0613e+06	999397	806534	909279	1.02228e+06	889361	1.10046e+06	1.05551e+06	896952	892867	1.26223e+06	976166	987693	905214	1.01929e+06	882736	995039	907168	880140	822166	885652	1.01	0.86	0.92	0.94	1.13	0.869	0.221	0.101	0.305	0.176	0.283267	0.999966	0.396288	0.258678	0.707094	0.920795
P08113	92.475	2	46	44	49.5	Endoplasmin OS=Mus musculus GN=Hsp90b1 PE=1 SV=2	1.07692e+06	828931	870005	841431	1.04036e+06	993280	890470	918144	926160	924985	1.07496e+06	1.00449e+06	845904	902784	1.02317e+06	1.03044e+06	1.03495e+06	820716	875239	883174	1.00162e+06	885070	799962	876416	857418	1	0.91	0.96	0.95	1.04	0.94	0.56	0.147	0.511	0.445	0.668712	1	0.955588	0.548506	0.944263	0.926887
O55143	114.86	2	47	28	49.6	Sarcoplasmic/endoplasmic reticulum calcium ATPase 2 OS=Mus musculus GN=Atp2a2 PE=1 SV=2	823718	748274	755911	1.02569e+06	783712	1.29694e+06	1.0174e+06	791900	979182	794736	860988	792416	848121	930282	1.16507e+06	1.12952e+06	557116	833959	1.17211e+06	1.05883e+06	1.15165e+06	901784	870702	671672	880380	1.18	0.97	1.03	0.94	1.11	0.196	0.277	0.776	0.962	0.815	0.754043	0.713155	0.932262	0.999562	0.998837	0.989249
P14733	66.785	1	49	45	71.6	Lamin-B1 OS=Mus musculus GN=Lmnb1 PE=1 SV=3	1.0754e+06	895625	847234	853666	965711	999267	886042	988077	1.04729e+06	972506	1.03376e+06	890434	840065	853120	959183	1.00687e+06	890225	794156	826391	814900	926639	794761	767031	848307	787083	1.06	0.9	0.95	0.95	0.99	0.32	0.841	0.0803	0.365	0.408	0.0514033	0.837463	0.999107	0.385435	0.858548	0.913758
Q03265	59.752	3	37	37	64.9	ATP synthase subunit alpha, mitochondrial OS=Mus musculus GN=Atp5a1 PE=1 SV=1	891851	835218	807597	944893	914800	977003	907849	813866	872640	833185	955178	898789	851401	897003	1.04069e+06	1.04951e+06	864779	817250	903707	915551	1.02941e+06	888347	853152	820041	899460	1	0.97	0.98	0.99	1.06	0.967	0.262	0.527	0.705	0.826	0.800949	0.999999	0.815259	0.962273	0.994154	0.998872
Q9JKF1	188.74	3	84	81	60.1	Ras GTPase-activating-like protein IQGAP1 OS=Mus musculus GN=Iqgap1 PE=1 SV=2	840755	788761	728644	831347	1.07587e+06	1.03953e+06	938033	777015	717826	814395	934127	862541	743156	890672	1.00899e+06	1.00673e+06	936310	773772	783562	1.00525e+06	954583	951499	824228	897399	869719	1.01	1.01	1.01	1	1.04	0.959	0.611	0.785	0.87	0.96	0.924003	0.999996	0.986302	0.99981	0.999679	1
P26231	100.11	5	50	49	63.9	Catenin alpha-1 OS=Mus musculus GN=Ctnna1 PE=1 SV=1	1.01452e+06	918251	886293	803698	1.00718e+06	924588	866957	886740	948607	879065	894616	872304	794800	789632	986219	914700	866831	814500	848391	812072	894659	831257	733289	763343	771417	0.97	0.92	0.98	0.94	0.94	0.626	0.308	0.172	0.737	0.163	0.0547799	0.973573	0.626634	0.478512	0.9946	0.712241
E9QNH6	125.03	6	57	1	53.6	Unconventional myosin-Ib OS=Mus musculus GN=Myo1b PE=1 SV=1	937311	883400	845908	786320	940825	875367	865051	876217	867430	896604	935204	853479	808268	780741	913646	906215	840645	764282	802263	797123	871417	790956	718052	779493	730100	1	0.91	0.96	0.95	0.98	0.982	0.636	0.0785	0.376	0.25	0.0456645	0.999992	0.976017	0.190374	0.838563	0.719648
E9Q6R7	392.7	2	143	140	47	Protein Utrn OS=Mus musculus GN=Utrn PE=1 SV=1	936302	851352	764674	775702	886722	875054	858384	809094	800082	867502	895694	866581	762192	771108	921444	914537	857641	763158	770738	834069	888990	870175	735304	812469	759341	1	0.96	0.98	0.98	1	0.978	0.993	0.521	0.741	0.723	0.926942	1	1	0.942292	0.995132	0.995826
P07356	38.676	6	29	29	67.6	Annexin A2 OS=Mus musculus GN=Anxa2 PE=1 SV=2	789364	709482	687355	678703	941987	862033	805980	689562	901906	869900	935280	857463	773828	740245	1.01839e+06	944847	916145	786370	981655	839125	808743	804860	755465	841810	767089	1.08	0.92	1.03	0.89	1.14	0.308	0.169	0.268	0.628	0.0463	0.177267	0.781801	0.38054	0.733669	0.985707	0.434408
B1ARU4	831.64	9	249	0	40.5	Microtubule-actin cross-linking factor 1 OS=Mus musculus GN=Macf1 PE=1 SV=1	921170	803748	768339	825989	1.03226e+06	954926	847328	786738	827903	780361	849342	791026	716709	751097	889591	889095	828230	747083	723719	819717	884423	832293	750644	779973	767571	0.96	1	1	1	0.92	0.624	0.253	0.914	0.959	0.956	0.50946	0.965939	0.589256	0.999994	0.999999	1
F6VG99	181.91	1	71	3	43.6	Protein Lmo7 (Fragment) OS=Mus musculus GN=Lmo7 PE=1 SV=1	973030	852128	792045	748506	887424	803179	814396	805875	834040	901546	833728	835408	722751	723566	842886	874318	757981	750525	724770	746375	842478	767921	698570	743150	719330	0.98	0.95	0.97	0.98	0.93	0.716	0.261	0.351	0.603	0.653	0.120819	0.988927	0.584163	0.877656	0.983701	0.993263
P14824	75.884	1	52	3	74	Annexin A6 OS=Mus musculus GN=Anxa6 PE=1 SV=3	896504	770968	757642	765823	879334	899512	718166	853798	892801	808568	889586	783422	787001	772058	914977	928554	763770	752123	796418	708381	787587	692845	709140	727017	703754	1.03	0.87	0.95	0.92	1.02	0.673	0.723	0.0165	0.41	0.152	0.106533	0.988611	0.996225	0.142853	0.885837	0.556214
P02469	197.09	3	62	62	32	Laminin subunit beta-1 OS=Mus musculus GN=Lamb1 PE=1 SV=3	944091	858022	803692	756631	905478	907214	833068	863141	925251	896269	850054	791686	701368	699717	839287	887983	784119	697935	746380	714973	775403	687422	640785	706134	666812	1.04	0.9	0.99	0.91	0.91	0.416	0.14	0.077	0.83	0.114	0.00120663	0.935459	0.349596	0.303285	0.999065	0.429907
Q8BH64	61.174	2	40	36	82	EH domain-containing protein 2 OS=Mus musculus GN=Ehd2 PE=1 SV=1	705739	656595	660657	745994	979200	920876	898740	772552	583510	692341	742263	669069	638989	678095	965539	984975	830699	735390	688664	988550	881008	873970	768968	778666	852766	1.03	1.12	1.14	0.98	0.99	0.804	0.891	0.167	0.23	0.921	0.569856	0.997962	0.999911	0.766178	0.659707	0.999712
Q9EQP2	61.48	1	34	26	69.5	EH domain-containing protein 4 OS=Mus musculus GN=Ehd4 PE=1 SV=1	677482	629114	628261	740930	920383	953411	840486	699261	534185	695788	729088	651422	644332	690032	978295	1.03893e+06	860673	719551	650622	997888	882850	875723	726498	795800	812780	1.04	1.11	1.16	0.96	1.03	0.834	0.819	0.233	0.271	0.786	0.475378	0.998176	0.999366	0.880317	0.670781	0.993831
A0A087WS56	249.55	12	71	71	43.2	Fibronectin OS=Mus musculus GN=Fn1 PE=1 SV=1	774755	685253	730250	666423	816855	818878	685705	655142	726230	751882	860187	808841	760419	740025	840992	915982	743638	702896	784995	750991	846442	734165	697861	722129	697272	0.99	0.92	0.97	0.95	1.09	0.859	0.1	0.113	0.582	0.399	0.319514	0.999774	0.487437	0.558024	0.981085	0.861096
O54724	43.953	1	24	24	57.1	Polymerase I and transcript release factor OS=Mus musculus GN=Ptrf PE=1 SV=1	753602	682460	683705	614570	775140	738293	747779	728144	767891	994990	728074	728239	673450	635696	799865	808947	716293	697183	685141	797555	770554	730475	645644	657854	730297	1.13	0.99	1.04	0.95	1.02	0.133	0.784	0.883	0.476	0.362	0.271226	0.293316	0.999185	0.999926	0.972913	0.94563
Q8VDN2	112.98	1	45	29	47.3	Sodium/potassium-transporting ATPase subunit alpha-1 OS=Mus musculus GN=Atp1a1 PE=1 SV=1	827516	730727	683701	679336	791451	804745	741375	772429	756117	787878	821795	752509	671190	653603	790711	810329	723594	643868	692535	665012	765024	686081	626348	641554	639192	1.04	0.91	0.96	0.95	0.99	0.358	0.908	0.149	0.505	0.376	0.122931	0.929298	0.999946	0.42369	0.9217	0.878242
P84228	15.388	1	14	1	69.1	Histone H3.2 OS=Mus musculus GN=Hist1h3b PE=1 SV=2	775813	654906	548551	541872	912664	732243	590923	624346	728910	872680	898495	767591	635279	651659	924762	715356	693323	536491	644035	775026	722934	647958	632823	741830	858969	1.03	0.93	0.87	1.07	1.13	0.728	0.339	0.505	0.208	0.42	0.701586	0.997956	0.765627	0.948751	0.659904	0.9674
A0A087WQS0	198.98	11	70	4	50.4	Protein Tns1 OS=Mus musculus GN=Tns1 PE=1 SV=1	831928	798170	677919	725028	769449	789728	758294	730721	697837	767315	646011	658085	608097	657147	736805	760067	650372	668987	635766	720597	668570	700970	631955	667953	641717	0.98	1	1.04	0.96	0.87	0.751	0.0196	0.94	0.426	0.386	0.00420464	0.993961	0.0203773	1	0.896229	0.908646
Q04857	108.49	1	37	37	42	Collagen alpha-1(VI) chain OS=Mus musculus GN=Col6a1 PE=2 SV=1	707956	688047	705024	669658	767662	809623	767623	821420	700089	755273	747364	687202	599476	629518	809933	792677	694078	618487	665093	703348	749777	644672	581959	616823	620242	1.09	0.93	1	0.93	0.98	0.0497	0.708	0.311	0.969	0.221	0.0582073	0.508227	0.997192	0.678745	1	0.678176
A1BN54	102.72	1	59	3	69.6	Alpha actinin 1a OS=Mus musculus GN=Actn1 PE=1 SV=1	732381	650014	636736	637780	747986	755837	655082	666064	720429	664962	751572	714126	678339	674718	753187	728666	663170	676500	649170	657182	783945	677245	617907	646423	654817	1.02	0.95	0.94	1	1.05	0.705	0.286	0.265	0.11	0.985	0.673636	0.995188	0.801818	0.712982	0.691206	1
F8WID5	37.412	1	35	0	69.3	Tropomyosin alpha-1 chain OS=Mus musculus GN=Tpm1 PE=1 SV=1	568887	554840	509151	680812	570790	830758	737066	630417	708855	621850	731424	610266	627139	694150	905142	917574	606226	641221	804782	834989	883252	685460	620794	529663	683036	1.22	0.95	1.07	0.89	1.24	0.0232	0.0443	0.649	0.576	0.354	0.139761	0.366159	0.310931	0.988307	0.957376	0.770055
P09103	57.058	2	35	35	73.1	Protein disulfide-isomerase OS=Mus musculus GN=P4hb PE=1 SV=2	720210	611000	626576	614756	762251	683880	674543	645478	710086	746991	782670	740559	625530	653710	786994	768679	774947	630519	647418	687970	708455	659311	591334	647315	624926	1.04	0.9	0.98	0.92	1.08	0.468	0.296	0.111	0.741	0.164	0.37867	0.96257	0.674699	0.361877	0.993067	0.600665
P27773	56.678	2	41	41	66.9	Protein disulfide-isomerase A3 OS=Mus musculus GN=Pdia3 PE=1 SV=2	850070	620009	598292	587577	753894	672703	630011	597892	715006	672734	828476	757472	622687	651372	760660	741911	743397	593598	699522	644049	747434	646870	581467	626074	601612	0.96	0.88	0.95	0.94	1.06	0.744	0.492	0.118	0.451	0.312	0.535615	0.987562	0.9123	0.469124	0.928528	0.900743
P09470	150.92	3	42	42	38.5	Angiotensin-converting enzyme OS=Mus musculus GN=Ace PE=1 SV=3	675935	760685	710847	619457	752041	741081	627312	719981	783238	778357	687707	622948	642293	568665	686341	759977	627260	591120	617207	628994	655624	631549	563117	582816	555006	1.04	0.93	1.01	0.93	0.91	0.53	0.112	0.179	0.949	0.211	0.0108234	0.946965	0.437745	0.73756	0.999982	0.684117
P19001	44.541	13	36	24	82.9	Keratin, type I cytoskeletal 19 OS=Mus musculus GN=Krt19 PE=1 SV=1	671941	637245	597271	594834	737473	712165	689981	666070	663050	695214	697990	681057	604265	565380	734257	752741	736661	637792	590781	706615	666201	678446	614922	608413	640236	1.06	0.98	1.04	0.94	1.01	0.222	0.851	0.728	0.539	0.269	0.576952	0.802409	0.998905	0.99164	0.917108	0.710158
P68369	50.135	2	24	0	63.4	Tubulin alpha-1A chain OS=Mus musculus GN=Tuba1a PE=1 SV=1	673692	570757	612557	599299	945117	833187	618072	671237	590958	484208	636125	622717	537725	621884	798589	703233	708331	572871	559210	684978	711301	723573	585611	629595	672576	0.94	1.03	1	1.03	0.95	0.649	0.688	0.632	0.939	0.648	0.969897	0.973269	0.981437	0.997773	1	0.998585
P39447	194.74	1	62	2	41.3	Tight junction protein ZO-1 OS=Mus musculus GN=Tjp1 PE=1 SV=2	773362	756080	645358	624563	747151	700120	679339	689142	706064	756710	567650	604893	496583	576206	604032	684206	552958	618826	584679	595194	606381	609036	519479	587070	553583	1	1.01	1.07	0.95	0.8	0.983	0.00559	0.839	0.246	0.285	9.75058e-05	0.999975	0.00144705	0.999781	0.733903	0.825136
P47738	56.537	5	28	26	55.7	Aldehyde dehydrogenase, mitochondrial OS=Mus musculus GN=Aldh2 PE=1 SV=1	704478	610341	599430	565491	723432	640078	608193	585944	571269	664870	725928	646425	588176	578189	764914	754670	654985	563305	565938	629278	661105	649673	549408	554241	614479	0.96	0.92	0.96	0.96	1.03	0.504	0.701	0.257	0.606	0.546	0.707292	0.967826	0.988456	0.688726	0.965488	0.961916
P31001	53.497	1	39	34	78.5	Desmin OS=Mus musculus GN=Des PE=1 SV=3	635765	563780	526680	622848	625111	749512	664199	528483	606444	605380	627143	570800	558742	646255	726979	749778	585770	558910	683602	675882	827809	626292	554264	556075	580401	1.06	1	1.04	0.97	1.05	0.451	0.436	0.977	0.614	0.675	0.868879	0.953522	0.972103	0.999997	0.987933	0.992562
P68372	49.83	2	24	1	72.8	Tubulin beta-4B chain OS=Mus musculus GN=Tubb4b PE=1 SV=1	647152	556803	580769	552916	803728	761044	647084	635371	578303	585557	658909	586059	521086	574492	722667	679269	649244	569946	526421	689429	682673	658192	575115	574639	581922	1.02	1	1.02	0.99	0.98	0.769	0.818	0.924	0.826	0.871	0.976928	0.998772	0.997622	0.999999	0.999552	0.999798
Q8BMS1	82.669	1	32	32	52.4	Trifunctional enzyme subunit alpha, mitochondrial OS=Mus musculus GN=Hadha PE=1 SV=1	619677	562753	552586	593068	634744	670544	638961	586025	625197	596831	633580	580183	555053	573733	667062	687819	598928	532514	598407	638064	666641	601459	539163	532359	552126	1.05	0.96	1.02	0.95	1.02	0.193	0.743	0.47	0.803	0.381	0.615563	0.832634	0.997671	0.929291	0.997797	0.801963
A8DUK4	15.748	6	14	5	84.4	Beta-globin OS=Mus musculus GN=Hbbt1 PE=1 SV=1	603283	1.21628e+06	399358	651129	595643	1.16393e+06	583146	328678	331024	448376	577825	535510	432405	768240	525993	598250	417365	556795	557545	659014	493588	590202	657812	499770	646683	0.82	1.02	0.98	1.04	0.82	0.429	0.49	0.815	0.927	0.705	0.86005	0.903707	0.895793	0.999994	0.999993	0.999901
Q61087	128.9	2	47	47	44.6	Laminin subunit beta-3 OS=Mus musculus GN=Lamb3 PE=2 SV=2	699951	619189	616378	573620	649901	645744	581576	549516	591895	656647	691650	595798	558668	532407	661362	650613	591943	532720	540094	535455	612553	555551	515720	564168	502786	0.96	0.9	0.94	0.96	0.96	0.382	0.51	0.15	0.351	0.522	0.134006	0.921064	0.946469	0.414053	0.772592	0.97109
F7AA26	125.98	1	39	0	34.3	Protein Pakap (Fragment) OS=Mus musculus GN=Pakap PE=1 SV=1	682561	628246	550947	541206	633860	569761	560423	614346	633426	636990	637300	630176	528729	530188	661443	619171	585970	566780	571224	560728	589137	597677	490997	563158	517595	0.99	0.92	0.97	0.95	0.98	0.93	0.803	0.241	0.653	0.251	0.376875	0.999894	0.997458	0.5687	0.980337	0.871092
P10493	136.54	1	41	40	41.7	Nidogen-1 OS=Mus musculus GN=Nid1 PE=1 SV=2	694342	630027	594324	568718	633137	629273	572914	567125	626483	625181	640827	593733	564144	543211	654242	622896	570738	528649	569080	561920	600848	552159	515625	522936	508793	0.97	0.9	0.95	0.95	0.96	0.471	0.429	0.0599	0.316	0.205	0.0308622	0.932649	0.861968	0.177982	0.792607	0.750137
P13020	85.941	2	35	26	48.5	Gelsolin OS=Mus musculus GN=Gsn PE=1 SV=3	651379	561170	547775	532601	611865	609883	559060	573202	606382	587881	612567	590031	533300	528959	612418	659231	533790	531018	546806	547317	592871	520959	524404	532014	511238	1.01	0.93	0.98	0.95	0.99	0.76	0.864	0.136	0.683	0.356	0.351368	0.999184	0.999528	0.578187	0.990794	0.832703
P16406	107.96	3	38	38	41.6	Glutamyl aminopeptidase OS=Mus musculus GN=Enpep PE=1 SV=1	642195	543696	563024	533864	623621	592103	538749	584387	603782	577110	598452	540739	543554	516665	588285	631262	540119	516949	525713	528393	580552	516875	517709	512449	507986	1	0.95	0.98	0.96	0.96	0.972	0.41	0.171	0.711	0.414	0.180046	0.999987	0.859812	0.717696	0.995453	0.899155
P11499	83.28	5	43	27	58.3	Heat shock protein HSP 90-beta OS=Mus musculus GN=Hsp90ab1 PE=1 SV=3	561991	531590	499789	545605	714399	773010	602631	518413	500387	543240	536914	513634	482090	524226	593595	570099	585916	487659	465542	569627	610739	589714	510306	501108	530489	1.03	1.03	1.01	1.02	0.93	0.815	0.366	0.541	0.886	0.699	0.697844	0.995782	0.899272	0.994128	0.999942	0.998597
P49817	20.538	4	12	8	68	Caveolin-1 OS=Mus musculus GN=Cav1 PE=1 SV=1	624910	541570	500138	465316	673621	630493	547811	621350	573560	648433	585106	539871	480498	467761	652176	646143	499937	477963	494512	556345	551968	498439	463090	466472	549270	1.08	0.93	0.98	0.95	0.97	0.323	0.776	0.369	0.84	0.456	0.234075	0.834854	0.994959	0.876936	0.999164	0.954184
Q3THE2	19.779	2	12	1	66.3	Myosin regulatory light chain 12B OS=Mus musculus GN=Myl12b PE=1 SV=2	596367	538988	511469	513672	611146	600665	577813	509337	599293	624764	604449	542416	503874	504964	606002	626428	530644	460047	528386	550627	619667	519211	454092	492165	504261	1.05	0.94	0.98	0.96	1	0.36	0.942	0.342	0.701	0.581	0.437959	0.916108	0.999997	0.839766	0.994649	0.967202
O70318	109.94	1	56	51	52.9	Band 4.1-like protein 2 OS=Mus musculus GN=Epb41l2 PE=1 SV=2	588887	569260	533863	512419	595680	581267	511512	536579	577183	548083	566518	544806	520461	513280	582793	572483	547898	502351	513667	522975	609509	524802	473128	504829	488977	0.98	0.95	0.97	0.98	0.97	0.684	0.516	0.354	0.474	0.634	0.465501	0.994479	0.969054	0.805868	0.974489	0.98604
O08553	62.277	3	30	26	73.3	Dihydropyrimidinase-related protein 2 OS=Mus musculus GN=Dpysl2 PE=1 SV=2	583366	666465	495616	472749	605378	612779	554001	546839	564747	547090	580937	538725	464549	500457	600390	565857	483150	491843	494903	523292	536203	482068	475819	486418	453202	1	0.91	0.95	0.95	0.95	0.912	0.575	0.128	0.441	0.244	0.0894738	1	0.900586	0.515134	0.927122	0.928426
P37040	77.043	5	40	40	59.4	NADPH--cytochrome P450 reductase OS=Mus musculus GN=Por PE=2 SV=2	549886	456271	498993	503355	581975	567063	560921	586571	592383	515363	569489	499254	476170	490896	569478	587299	547128	488509	496537	540548	581909	515504	461976	503033	472389	1.09	0.97	1.02	0.95	1.01	0.117	0.915	0.631	0.685	0.379	0.298055	0.449917	0.999965	0.984278	0.993937	0.884217
Q99KI0	85.462	1	31	31	49.1	Aconitate hydratase, mitochondrial OS=Mus musculus GN=Aco2 PE=1 SV=1	570159	529323	484652	540464	580792	553128	518073	500258	518848	510732	573746	531934	498036	528052	612666	596631	524837	465103	506643	525535	581956	532894	443448	473847	486820	0.96	0.92	0.95	0.96	1.01	0.333	0.783	0.182	0.404	0.537	0.49401	0.93454	0.998308	0.469194	0.879917	0.943794
G5E898	203.78	5	115	115	62.9	Periplakin OS=Mus musculus GN=Ppl PE=1 SV=1	587301	535079	502029	512473	561304	554768	533544	531381	519083	553779	562201	514783	478306	476097	555634	587430	521702	490950	467000	516778	547804	506596	462405	498368	474773	1	0.96	1	0.96	0.96	0.982	0.376	0.439	0.975	0.481	0.339976	0.999998	0.855649	0.905719	1	0.915379
Q60597	116.45	5	49	49	51.6	2-oxoglutarate dehydrogenase, mitochondrial OS=Mus musculus GN=Ogdh PE=1 SV=3	574070	510057	500038	513140	571066	547709	494004	501017	517364	474284	558894	497456	490333	531786	594588	556461	491414	488015	521589	497799	548630	494661	461029	472736	487140	0.95	0.92	0.96	0.96	1	0.222	0.985	0.125	0.349	0.368	0.275407	0.731774	0.999999	0.336894	0.81179	0.915021
Q63918	46.763	1	24	24	68.9	Serum deprivation-response protein OS=Mus musculus GN=Sdpr PE=1 SV=3	536201	488320	484912	447688	614791	527600	531142	556239	518809	587049	521154	507631	483369	476229	601166	568704	497085	483947	495768	540978	584892	477361	427004	440558	493675	1.06	0.94	1	0.94	1.01	0.341	0.895	0.349	0.993	0.312	0.490137	0.878004	0.999962	0.830218	1	0.839328
P48962	32.904	2	22	10	61.1	ADP/ATP translocase 1 OS=Mus musculus GN=Slc25a4 PE=1 SV=4	502065	445029	458917	489613	513921	634296	544177	508225	594910	462071	508504	444286	482248	512654	613375	586273	440072	463234	580771	568548	600186	493736	496472	433989	512239	1.14	0.99	1.03	0.96	1.06	0.0932	0.378	0.904	0.737	0.653	0.506622	0.420907	0.927708	0.999932	0.993544	0.981987
P11679	54.565	1	41	14	67.6	Keratin, type II cytoskeletal 8 OS=Mus musculus GN=Krt8 PE=1 SV=4	527958	525074	465506	486369	568604	557537	547202	505568	507110	531972	533785	519835	423965	456600	577184	586371	549591	461648	449574	554167	559744	520042	443116	464175	460336	1.03	0.97	1.04	0.94	0.98	0.47	0.681	0.748	0.655	0.416	0.723755	0.987455	0.994108	0.993425	0.976455	0.855288
Q8K2I3	60.974	2	25	25	49.5	Dimethylaniline monooxygenase [N-oxide-forming] 2 OS=Mus musculus GN=Fmo2 PE=1 SV=3	588840	515345	508621	475876	528963	508909	480423	510185	530417	535696	576824	505852	465737	472061	553594	570119	518352	483271	507647	485859	517980	482476	455243	477999	446885	0.98	0.92	1	0.93	0.98	0.659	0.752	0.173	0.976	0.0977	0.310473	0.990684	0.995256	0.466162	0.999991	0.510864
P35564	67.277	2	36	36	47	Calnexin OS=Mus musculus GN=Canx PE=1 SV=1	560366	448904	477395	452178	564223	526139	524182	524330	595961	504691	571814	524479	467330	474472	565115	551292	534812	451913	486781	481759	534639	471632	435698	446661	459197	1.07	0.9	0.96	0.94	1.04	0.271	0.554	0.103	0.527	0.235	0.237632	0.744567	0.952992	0.402225	0.958478	0.795737
P24549	54.467	1	29	15	54.5	Retinal dehydrogenase 1 OS=Mus musculus GN=Aldh1a1 PE=1 SV=5	492679	452763	458220	467193	628224	610516	492169	492974	464023	515180	535837	524160	453271	473707	575108	524013	479165	450205	457549	518062	531506	472717	436404	417870	430843	1.03	0.89	0.95	0.94	1.03	0.678	0.708	0.102	0.362	0.289	0.450999	0.990926	0.995515	0.504481	0.93089	0.918865
Q8VCT4	61.787	1	23	19	42.3	Carboxylesterase 1D OS=Mus musculus GN=Ces1d PE=1 SV=1	520654	455536	490266	472426	558482	499081	544349	485013	505482	507850	571174	500506	450929	455572	556080	538410	514119	439879	434799	512268	553623	491182	387744	471089	418181	1.02	0.92	0.96	0.95	1.01	0.649	0.843	0.288	0.588	0.506	0.598163	0.998301	0.999179	0.640188	0.970043	0.93622
Q01853	89.321	1	40	40	59.8	Transitional endoplasmic reticulum ATPase OS=Mus musculus GN=Vcp PE=1 SV=4	535659	494913	433361	435373	557405	550564	454763	470475	492171	463986	550500	504286	429323	481072	544599	534606	512309	470564	474863	478863	531299	461481	440909	458091	445691	0.99	0.93	0.98	0.95	1.02	0.911	0.751	0.258	0.815	0.216	0.771655	0.999734	0.99473	0.714906	0.99847	0.86047
Q8K0E8	54.752	1	31	28	66.7	Fibrinogen beta chain OS=Mus musculus GN=Fgb PE=2 SV=1	338453	306861	274777	335030	336117	397888	232491	270091	374638	263327	563550	570172	671471	468648	522797	701907	456229	526685	865213	714139	652002	610524	581532	468391	611796	0.97	1.05	1.17	0.9	1.76	0.657	9.81e-05	0.595	0.334	0.508	8.36582e-06	0.999744	0.00442734	0.991976	0.518341	0.774093
P10126	50.113	4	20	20	48.1	Elongation factor 1-alpha 1 OS=Mus musculus GN=Eef1a1 PE=1 SV=3	507620	429132	418903	475266	659713	590192	510132	461260	425890	394941	454539	421159	390059	460807	581713	546895	522626	424084	415200	569441	497712	512043	458772	453888	495502	0.96	1.05	1.07	0.98	0.93	0.716	0.518	0.478	0.468	0.816	0.929738	0.989138	0.929397	0.988593	0.944392	0.998859
P14211	47.994	1	26	26	66.3	Calreticulin OS=Mus musculus GN=Calr PE=1 SV=1	562212	421189	423695	382360	520433	490346	444466	494226	535178	452959	559582	544748	449650	476827	559051	537358	538933	445150	514016	445590	507493	438075	418163	436829	444023	1.05	0.87	0.96	0.9	1.12	0.526	0.2	0.0383	0.516	0.11	0.26114	0.962093	0.43926	0.245165	0.960155	0.597738
P97927	201.82	1	49	49	28.8	Laminin subunit alpha-4 OS=Mus musculus GN=Lama4 PE=1 SV=2	546125	490909	486949	448452	554074	534616	504180	513929	513354	534466	511106	454395	423392	414489	505795	529967	458914	419779	432518	439567	508549	433584	389808	423962	406101	1.03	0.94	0.99	0.95	0.91	0.477	0.161	0.323	0.846	0.401	0.0145206	0.976683	0.456304	0.777985	0.999407	0.882427
Q5SWZ5	257.28	1	93	28	50.1	Myosin phosphatase Rho-interacting protein OS=Mus musculus GN=Mprip PE=1 SV=1	522713	503643	447627	441335	531302	485982	489337	488833	520929	507276	508789	485639	444259	433640	503559	506368	462118	435877	447132	453489	483505	456972	403905	455230	428982	1.02	0.94	0.97	0.97	0.97	0.63	0.592	0.193	0.499	0.418	0.0914025	0.989687	0.949711	0.576345	0.949304	0.934574
Q91VB8	15.112	4	9	7	71.8	Alpha globin 1 OS=Mus musculus GN=Hba-a1 PE=1 SV=1	480884	962924	282832	589277	489420	900565	458313	229715	240989	395393	460163	460577	312596	641270	423694	475148	327076	426902	416699	562764	382503	501315	494810	383995	446726	0.79	0.96	0.96	1	0.82	0.395	0.538	0.881	0.846	0.935	0.799724	0.843495	0.897049	0.999854	0.999848	1
P62204	16.837	6	15	15	65.1	Calmodulin OS=Mus musculus GN=Calm1 PE=1 SV=2	480999	431445	403378	395968	588001	507325	544962	520328	519349	551532	536902	474791	406831	406240	559359	522633	479869	395769	398915	468721	471750	446906	362213	454512	391826	1.15	0.89	0.95	0.94	1.04	0.108	0.711	0.228	0.596	0.425	0.108705	0.362006	0.990079	0.634011	0.965663	0.940042
P08752	40.489	2	22	13	66.8	Guanine nucleotide-binding protein G(i) subunit alpha-2 OS=Mus musculus GN=Gnai2 PE=1 SV=5	540638	484115	471850	412438	509198	484380	418323	483394	498983	441885	545878	496311	443945	427578	542197	499947	477846	437175	450601	423668	488981	448061	432785	403185	418455	0.96	0.89	0.93	0.96	1.02	0.534	0.836	0.107	0.291	0.352	0.299027	0.953451	0.998317	0.285475	0.703917	0.940994
Q80X90	277.82	1	96	83	46	Filamin-B OS=Mus musculus GN=Flnb PE=1 SV=3	529258	499788	425844	461451	509653	497131	444960	423540	451477	460215	510826	482668	429165	469028	513195	492987	447077	444948	463743	442126	492924	472995	421024	456256	436734	0.94	0.95	0.95	1	0.99	0.23	0.881	0.256	0.261	0.877	0.384599	0.571875	0.999495	0.715224	0.776844	0.999963
Q8BWT1	41.829	1	23	23	69.8	3-ketoacyl-CoA thiolase, mitochondrial OS=Mus musculus GN=Acaa2 PE=1 SV=3	519611	416564	422335	465677	546137	553515	508886	497700	464350	454930	495458	425206	416425	432835	512326	538684	444055	407814	432185	443350	502855	437471	393748	410703	436057	1.05	0.96	0.99	0.96	0.96	0.478	0.62	0.468	0.903	0.568	0.354815	0.945906	0.974604	0.957983	0.999965	0.977441
Q5SYD0	116.08	1	50	48	48.8	Unconventional myosin-Id OS=Mus musculus GN=Myo1d PE=1 SV=1	522140	487307	441377	411068	511253	490287	463499	461805	477723	474281	506411	460420	427521	388362	496839	502301	445786	408176	414360	435968	480456	444401	404375	398971	413554	1	0.94	0.97	0.97	0.96	0.976	0.558	0.351	0.633	0.576	0.273688	0.999999	0.935299	0.784407	0.972978	0.98245
Q3V3R4	130.81	1	36	36	29.7	Integrin alpha-1 OS=Mus musculus GN=Itga1 PE=1 SV=2	535980	463673	448806	419623	490459	488345	456163	498466	478696	493076	494189	449225	427015	425365	491445	469689	443033	403976	418162	412772	457231	428155	380005	424895	391308	1.02	0.91	0.94	0.97	0.97	0.574	0.593	0.0781	0.183	0.481	0.0165221	0.97929	0.951531	0.279186	0.639346	0.962967
G5E874	130.34	2	45	45	41.6	Laminin subunit gamma-2 OS=Mus musculus GN=Lamc2 PE=1 SV=1	511209	470485	432351	410285	473804	461502	444608	455425	456384	509041	521058	460641	428103	391294	503149	495688	463589	403039	418987	415823	448787	417113	385243	424639	377072	1.01	0.89	0.95	0.93	1	0.761	0.998	0.113	0.509	0.222	0.177472	0.999235	0.999998	0.271442	0.90035	0.758329
P19096	272.43	1	81	81	40.7	Fatty acid synthase OS=Mus musculus GN=Fasn PE=1 SV=2	439680	434133	408469	516063	594713	668464	516939	430724	442371	449308	389588	410038	369669	426313	408808	421639	424945	388332	368565	483447	451977	474251	408575	414543	392737	1.05	1.07	1.04	1.03	0.84	0.702	0.0684	0.168	0.503	0.642	0.0858183	0.975659	0.30877	0.953434	0.992883	0.9985
Q9DCV7	50.708	6	35	25	66.1	Keratin, type II cytoskeletal 7 OS=Mus musculus GN=Krt7 PE=1 SV=1	479645	428497	413629	407419	497959	457545	457366	444573	439031	461787	486217	448196	385835	381286	499165	503392	488966	409335	408335	441278	438498	449654	378074	417453	412542	1.01	0.95	1.02	0.93	0.99	0.687	0.835	0.516	0.734	0.232	0.677911	0.998716	0.999472	0.910469	0.993393	0.713963
Q3UH68	118.19	4	54	2	56.4	LIM and calponin homology domains-containing protein 1 OS=Mus musculus GN=Limch1 PE=1 SV=2	517195	487156	459604	434049	451965	437247	470209	434630	466831	488096	417202	455673	409737	423174	435820	419088	414838	417526	415647	424043	404621	433107	391091	434251	397473	0.98	0.96	0.98	0.99	0.91	0.581	0.0397	0.214	0.285	0.518	0.00103435	0.934952	0.0445589	0.759063	0.944801	0.991038
P11087	138.03	1	26	25	19.5	Collagen alpha-1(I) chain OS=Mus musculus GN=Col1a1 PE=1 SV=4	476046	427903	428836	463736	414385	518968	450959	397990	447279	497513	443931	423057	400492	410352	455011	471338	360065	382842	444484	441597	499959	426061	421947	375645	410125	1.05	1	0.98	1.02	0.96	0.457	0.345	0.959	0.743	0.816	0.454648	0.920879	0.968395	1	0.998863	0.998736
Q9QVP4	19.45	1	11	11	76.6	Myosin regulatory light chain 2, atrial isoform OS=Mus musculus GN=Myl7 PE=2 SV=1	308656	290118	291373	513932	274689	699276	472836	358930	462097	317121	358622	317748	414864	477246	567911	623813	265175	413739	671735	542674	625189	398717	452341	260869	461273	1.38	1.03	1.18	0.87	1.27	0.121	0.145	0.95	0.523	0.596	0.379174	0.562217	0.803807	0.999878	0.887262	0.937098
Q8CAQ8	83.899	1	49	3	60.2	MICOS complex subunit Mic60 OS=Mus musculus GN=Immt PE=1 SV=1	471797	423393	403097	417244	449235	463415	440268	419781	481486	429155	472839	422600	400837	407707	458148	476837	416908	375678	418216	432419	478816	418711	386225	400495	380424	1.03	0.95	0.98	0.97	1	0.423	0.968	0.394	0.694	0.644	0.576857	0.959735	1	0.874675	0.993634	0.98211
Q02788	110.33	1	25	10	25.3	Collagen alpha-2(VI) chain OS=Mus musculus GN=Col6a2 PE=2 SV=3	482367	466199	416809	432460	469090	478017	439014	401983	432616	454711	467064	438526	382097	390601	470641	490474	412617	356232	403016	430129	468187	404503	360663	373017	365818	0.97	0.92	0.97	0.94	0.95	0.512	0.318	0.22	0.689	0.431	0.19667	0.987395	0.871816	0.616543	0.990328	0.864003
Q60605	16.93	1	9	8	56.3	Myosin light polypeptide 6 OS=Mus musculus GN=Myl6 PE=1 SV=3	443221	402053	376900	354927	543269	471594	440623	356345	405002	539600	457155	421349	371308	394448	533949	472390	411699	365382	405521	453133	457869	395360	364898	399244	438331	1.04	0.94	0.97	0.98	1.03	0.674	0.765	0.503	0.723	0.697	0.925548	0.986784	0.997834	0.963596	0.995445	0.998524
P48036	35.752	1	31	30	86.2	Annexin A5 OS=Mus musculus GN=Anxa5 PE=1 SV=1	456977	406258	421262	409932	499357	506166	402252	454565	421704	531427	434368	418675	358002	422433	433600	546966	357607	345679	437730	481004	406796	384064	320389	359118	347213	1.06	0.88	1.05	0.84	0.94	0.455	0.3	0.046	0.722	0.141	0.0720653	0.945478	0.938507	0.573886	0.971352	0.253123
G3X9L6	18.621	3	13	13	81.2	MCG55033 OS=Mus musculus GN=Gm10250 PE=4 SV=1	410544	337000	379633	404510	426714	476393	450139	426779	457984	391708	414479	390963	396360	420897	473145	491298	422984	375006	430449	443303	457592	400818	370257	364585	394686	1.12	0.95	1.03	0.92	1.07	0.058	0.234	0.336	0.599	0.194	0.17597	0.237672	0.746014	0.873906	0.974822	0.549454
P97429	35.915	4	26	25	71.5	Annexin A4 OS=Mus musculus GN=Anxa4 PE=2 SV=4	448151	412650	392302	388542	427900	420157	373261	408056	429967	402807	447819	418127	411735	403265	473035	469826	407890	387097	439674	379658	414442	391357	376143	398120	375973	0.98	0.91	0.97	0.94	1.04	0.651	0.35	0.0305	0.51	0.218	0.252978	0.993233	0.854691	0.176098	0.920521	0.568771
P10107	38.734	1	26	25	69.4	Annexin A1 OS=Mus musculus GN=Anxa1 PE=1 SV=2	327937	313813	299920	286131	346387	380158	310728	297174	291100	325031	479514	492860	445656	461736	549949	527228	458892	409229	478481	475620	440817	455224	476283	405033	532319	1.02	0.95	0.97	0.98	1.54	0.785	2.17e-05	0.393	0.546	0.777	1.88594e-07	0.999119	7.63242e-06	0.859415	0.96311	0.997348
G3XA10	86.805	2	30	30	35.3	Heterogeneous nuclear ribonucleoprotein U, isoform CRA_b OS=Mus musculus GN=Gm28062 PE=4 SV=1	361783	326070	270657	265305	359537	368216	362600	304222	326331	369842	564940	543131	373108	422397	566535	488989	509585	475368	463458	431929	473835	465867	406992	352245	411585	1.09	0.85	0.96	0.89	1.56	0.264	0.00429	0.188	0.763	0.0946	0.000100764	0.904646	0.000363627	0.252527	0.974611	0.560828
Q91ZX7	504.74	5	79	78	20.6	Prolow-density lipoprotein receptor-related protein 1 OS=Mus musculus GN=Lrp1 PE=1 SV=1	471915	426324	398893	392758	468679	444309	404162	371530	408194	425086	442517	399514	379662	371233	444132	456407	401172	357653	388668	384415	440174	383645	369660	376268	365252	0.95	0.95	0.98	0.97	0.94	0.349	0.316	0.344	0.665	0.629	0.32356	0.853512	0.778069	0.866809	0.989936	0.985918
P63038	60.955	3	29	29	59.3	60 kDa heat shock protein, mitochondrial OS=Mus musculus GN=Hspd1 PE=1 SV=1	424865	353904	358723	362447	453845	421727	405089	393390	382905	381750	447699	409081	359961	387536	495295	427440	424044	356071	363633	399917	438904	418593	352951	349261	405377	1.02	0.94	0.94	1	1.07	0.723	0.375	0.402	0.405	0.943	0.770708	0.999095	0.772407	0.818773	0.841616	0.999999
P26443	61.336	2	27	27	49.6	Glutamate dehydrogenase 1, mitochondrial OS=Mus musculus GN=Glud1 PE=1 SV=1	429518	378508	393778	354737	426426	411935	378460	393461	401752	390130	450210	416931	372201	410423	447530	446068	419629	371288	382880	368181	405189	384721	348541	367976	368033	1	0.89	0.95	0.94	1.06	0.972	0.294	0.0342	0.321	0.246	0.202499	0.999988	0.686507	0.116836	0.720449	0.691517
P19324	46.533	1	23	23	55.4	Serpin H1 OS=Mus musculus GN=Serpinh1 PE=1 SV=3	464502	406453	404600	364501	515515	392979	373813	400371	473086	374900	436956	417389	376772	356933	408002	388287	411277	316590	373582	332248	409383	351398	314452	356103	350687	0.93	0.89	0.91	0.98	0.93	0.417	0.342	0.0743	0.166	0.752	0.0657618	0.827704	0.753467	0.511306	0.691118	0.998088
Q62009	93.142	2	24	21	34	Periostin OS=Mus musculus GN=Postn PE=1 SV=2	439921	351583	386656	367773	422551	412754	433137	442467	442769	436516	417769	380602	352770	342973	438658	416900	420212	352849	331561	373867	408199	363165	324176	346740	320109	1.1	0.91	0.98	0.93	0.98	0.0749	0.768	0.194	0.778	0.29	0.0233185	0.391833	0.997354	0.54145	0.996839	0.743948
O88569	37.402	1	20	19	58.9	Heterogeneous nuclear ribonucleoproteins A2/B1 OS=Mus musculus GN=Hnrnpa2b1 PE=1 SV=2	300448	293373	240299	259915	285811	290687	359463	248348	288409	361795	530425	521992	406009	436061	500936	453841	489466	473710	426742	402688	454363	453661	404125	400658	439107	1.12	0.9	0.94	0.96	1.74	0.237	5.09e-05	0.134	0.367	0.377	1.39482e-07	0.675111	1.04587e-06	0.338572	0.764776	0.942824
P33267	55.948	1	22	22	43.2	Cytochrome P450 2F2 OS=Mus musculus GN=Cyp2f2 PE=2 SV=1	385433	336443	380591	376979	448903	440330	446844	391876	410575	328167	398857	350565	340663	344439	423832	437731	390309	382874	339185	434815	475375	415656	342234	360663	326414	1.05	1.03	1.07	0.97	0.96	0.562	0.581	0.751	0.339	0.659	0.837127	0.971668	0.988517	0.992744	0.906439	0.991527
P08003	71.982	1	32	32	46.6	Protein disulfide-isomerase A4 OS=Mus musculus GN=Pdia4 PE=1 SV=3	427072	356685	369197	362608	411068	383455	373914	380210	407671	395437	437886	404097	357540	376821	412889	428574	407715	340225	374770	369605	406938	363449	344371	373393	359880	1.01	0.93	0.97	0.96	1.03	0.819	0.544	0.147	0.525	0.473	0.625923	0.999842	0.952017	0.514772	0.935169	0.919707
Q9R069	67.669	2	24	24	53.5	Basal cell adhesion molecule OS=Mus musculus GN=Bcam PE=2 SV=1	424436	384008	405930	379517	389314	381558	356618	420918	413484	411031	406897	390775	370253	348643	423865	395751	385856	380172	377241	368166	388612	361051	337608	367661	335475	1	0.92	0.98	0.94	0.98	0.983	0.581	0.11	0.694	0.0801	0.0753025	1	0.973511	0.257049	0.989557	0.492203
G3X924	49.903	2	23	23	50.5	Plasmalemma vesicle associated protein OS=Mus musculus GN=Plvap PE=1 SV=1	465223	407729	386881	326613	392499	391835	338783	436235	409534	377273	408326	406581	359652	343802	446392	367589	382456	362351	410807	354346	403479	377322	353692	327852	351922	0.99	0.92	0.96	0.97	0.99	0.891	0.945	0.226	0.461	0.443	0.588891	0.999464	0.999946	0.700015	0.94239	0.981631
P40936	29.459	1	10	10	39.4	Indolethylamine N-methyltransferase OS=Mus musculus GN=Inmt PE=1 SV=1	405054	382188	354497	364741	396684	427609	362005	474113	461153	416429	424877	390090	341091	347412	447078	416434	381339	377783	350978	368298	331431	346557	335248	317455	322901	1.13	0.85	0.97	0.87	1.02	0.0751	0.745	0.0379	0.695	0.00507	0.00296045	0.178452	0.989875	0.060584	0.981484	0.169319
P24270	59.795	2	32	31	64.5	Catalase OS=Mus musculus GN=Cat PE=1 SV=4	441617	359871	387397	370156	462179	392080	400990	369805	426675	389855	405502	377738	335288	346051	401736	392324	381362	340925	336185	361615	400763	377303	310956	349476	321142	0.98	0.94	0.97	0.97	0.92	0.765	0.251	0.354	0.581	0.586	0.10369	0.994229	0.587928	0.844427	0.984949	0.986093
P27661	15.142	2	8	5	33.6	Histone H2AX OS=Mus musculus GN=H2afx PE=1 SV=2	439216	379663	323478	330632	452630	394195	345837	310392	348903	458083	424380	405305	353221	377813	477531	433543	360319	321653	352479	377250	365290	333230	332407	400029	341388	0.96	0.87	0.91	0.96	1.06	0.723	0.501	0.0635	0.201	0.548	0.501333	0.991008	0.944395	0.429825	0.712899	0.988448
A2AQ53	312.3	3	50	50	19.4	Fibrillin-1 OS=Mus musculus GN=Fbn1 PE=1 SV=1	446058	397396	395246	310329	428561	468060	335321	400065	404198	368535	402734	415450	311923	280333	524720	391840	368648	395047	374608	327377	409543	358824	332865	268784	294438	1	0.86	0.96	0.9	0.98	0.993	0.771	0.339	0.88	0.198	0.458328	1	0.999406	0.622809	0.993752	0.846641
G3X9V2	104.1	14	42	3	53.4	Catenin (Cadherin associated protein), delta 1, isoform CRA_a OS=Mus musculus GN=Ctnnd1 PE=1 SV=1	420489	404823	397945	360194	398259	382992	373097	375749	378843	389604	386868	389365	359261	362606	391382	382242	381922	355509	368575	358459	371525	372208	343278	360153	340616	0.96	0.95	0.98	0.97	0.95	0.191	0.179	0.0705	0.375	0.217	0.0103498	0.462919	0.343211	0.255122	0.898451	0.739276
Q91YQ5	68.527	1	34	34	61.3	Dolichyl-diphosphooligosaccharide--protein glycosyltransferase subunit 1 OS=Mus musculus GN=Rpn1 PE=1 SV=1	434600	348404	365802	334341	442037	394850	355865	393424	412058	350086	428929	364559	360977	346155	408660	414052	366100	343811	344221	341167	411055	339859	346565	345480	337310	0.99	0.93	0.95	0.98	0.99	0.939	0.946	0.242	0.36	0.762	0.607971	0.999807	0.999903	0.782202	0.898959	0.998941
Q9Z0U1	131.28	1	48	46	46.5	Tight junction protein ZO-2 OS=Mus musculus GN=Tjp2 PE=1 SV=2	458730	445314	379229	367263	438388	408252	398421	369362	390027	445916	327513	356994	308423	344207	357141	399708	336392	348519	349956	350814	364713	361739	318031	338742	344876	0.96	1.02	1.05	0.97	0.81	0.539	0.00661	0.606	0.237	0.432	0.000494731	0.904814	0.0020063	0.995103	0.838968	0.965201
Q8C6B0	28.096	6	12	12	46.7	MCG20149, isoform CRA_a OS=Mus musculus GN=Mettl7a1 PE=1 SV=1	408647	365198	355242	307192	450972	393138	343381	405510	430728	356545	401806	389615	327378	319961	485706	367992	388992	346141	388248	354671	389182	373186	311037	310574	333414	1.02	0.89	0.96	0.93	1.02	0.737	0.875	0.274	0.714	0.198	0.586052	0.998296	0.998944	0.614868	0.981618	0.897201
Q8VCM7	49.391	2	25	25	56.2	Fibrinogen gamma chain OS=Mus musculus GN=Fgg PE=1 SV=1	212674	266583	215375	207942	229666	286355	217254	210336	291181	244560	443917	426893	484779	357476	374349	585041	342253	369596	764449	511298	552689	459779	414355	382446	423084	1.1	1.07	1.23	0.87	1.84	0.286	3.67e-05	0.459	0.328	0.538	0.000101536	0.992758	0.0193448	0.984034	0.428853	0.736679
P11247	81.181	4	30	27	43.6	Myeloperoxidase OS=Mus musculus GN=Mpo PE=2 SV=2	285181	273392	254492	243115	252119	287499	255528	228315	236917	284657	587271	514562	410905	469459	507915	466107	424408	356077	458545	404086	429551	395140	413867	416984	383374	0.99	0.82	0.85	0.97	1.9	0.8	7.79e-05	0.0266	0.0651	0.592	5.54769e-09	0.999939	5.56594e-08	0.0116014	0.0397952	0.977585
P54071	50.906	2	24	23	51.1	Isocitrate dehydrogenase [NADP], mitochondrial OS=Mus musculus GN=Idh2 PE=1 SV=3	372230	338532	353107	375108	441883	378308	376170	368629	387337	343418	405434	377026	348545	362816	439902	405379	398028	318152	332970	366908	398612	394887	297515	292534	345267	0.99	0.89	0.94	0.95	1.03	0.832	0.655	0.179	0.364	0.512	0.537806	0.999388	0.991683	0.455304	0.880944	0.936553
D3YVF0	79.396	2	35	35	69	A-kinase anchor protein 5 OS=Mus musculus GN=Akap5 PE=1 SV=2	428126	364795	351700	340870	369178	372275	364580	368638	329267	374143	416709	349922	334609	337195	422349	443524	362577	334623	324349	344386	413318	365279	304230	346210	321919	0.98	0.94	0.97	0.97	1	0.633	0.988	0.433	0.712	0.687	0.898866	0.995461	0.999998	0.893928	0.992961	0.988453
Q8BXK9	28.287	1	15	13	59.8	Chloride intracellular channel protein 5 OS=Mus musculus GN=Clic5 PE=1 SV=1	379260	357862	359367	330099	429988	350127	350217	383441	336113	389825	423962	374367	347395	289234	436468	383092	388597	353551	337572	388410	409608	336430	282124	332371	314773	0.97	0.9	0.99	0.9	1.01	0.669	0.99	0.297	0.984	0.169	0.550688	0.995894	0.999956	0.55747	0.999849	0.652505
P08249	35.611	1	19	19	62.4	Malate dehydrogenase, mitochondrial OS=Mus musculus GN=Mdh2 PE=1 SV=3	373562	346117	318497	313392	391752	385230	344213	363438	385332	329458	407130	396915	322721	354030	470619	390361	387785	335218	370173	357426	378001	389048	302651	301979	342368	1.04	0.88	0.94	0.93	1.12	0.497	0.205	0.168	0.492	0.257	0.335885	0.982052	0.431762	0.306841	0.883741	0.822751
B1AYL1	192.18	1	45	45	27.8	Sodium channel protein OS=Mus musculus GN=Scn7a PE=1 SV=1	415681	385552	366021	311869	446614	400815	370974	353272	494170	355756	410543	347980	338344	325052	431444	358510	384660	292418	351113	313289	368550	335418	277760	322194	282234	1.03	0.86	0.92	0.93	0.96	0.786	0.664	0.0802	0.289	0.362	0.0878001	0.997189	0.98777	0.40336	0.838354	0.937743
P51881	32.931	1	21	9	56.4	ADP/ATP translocase 2 OS=Mus musculus GN=Slc25a5 PE=1 SV=3	391585	323095	350022	317828	431012	397273	332455	383754	368160	283698	388342	388349	325024	347392	421808	381976	397285	343728	343847	361916	386327	374531	323811	300986	345485	0.97	0.93	0.98	0.95	1.03	0.754	0.661	0.267	0.721	0.326	0.81265	0.994717	0.989759	0.789094	0.996846	0.930809
P28653	41.639	1	15	14	47.4	Biglycan OS=Mus musculus GN=Bgn PE=2 SV=1	389332	366513	321726	311777	397260	398590	337827	368169	392146	360331	389416	385875	300670	320082	414671	390430	376585	318974	370931	361014	407263	361099	307382	298849	313825	1.04	0.93	1	0.93	1.01	0.495	0.897	0.44	0.901	0.288	0.705065	0.976396	0.99962	0.848484	0.999997	0.82045
Q8VEM8	39.632	2	16	16	45.9	Phosphate carrier protein, mitochondrial OS=Mus musculus GN=Slc25a3 PE=1 SV=1	385934	329870	339270	363717	385481	397562	373343	320997	366378	333607	376701	334911	343586	344503	404422	406604	346051	320492	358842	387636	401881	343676	318902	316499	323409	0.99	0.94	1.01	0.94	1	0.881	0.991	0.336	0.893	0.312	0.783509	0.99994	1	0.849028	0.999852	0.771165
Q5SQ27	46.084	1	23	21	69.1	MCG140354 OS=Mus musculus GN=Sec14l3 PE=1 SV=1	383777	354837	368638	363433	413563	405388	378492	410547	387711	388301	371440	352739	321787	308022	409163	362840	331258	323936	331834	339231	351238	309401	306980	301340	273904	1.05	0.88	0.96	0.91	0.94	0.186	0.267	0.0774	0.509	0.0817	0.000388695	0.826032	0.583663	0.0894672	0.890606	0.404889
P17563	52.513	6	26	26	68.2	Selenium-binding protein 1 OS=Mus musculus GN=Selenbp1 PE=1 SV=2	371169	345199	344741	362458	374417	396138	351551	360798	351614	405233	376822	348566	328166	326448	399646	399169	321179	354909	323352	374539	349111	317356	335019	316221	315823	1.04	0.92	1	0.92	0.99	0.349	0.778	0.109	0.946	0.142	0.102444	0.914611	0.999336	0.388129	0.999989	0.432081
Q08857	52.697	1	14	14	27.8	Platelet glycoprotein 4 OS=Mus musculus GN=Cd36 PE=1 SV=2	361700	353007	324225	315601	403335	369553	355424	376946	355017	472630	374757	336557	307574	312905	392547	376205	307345	288339	343179	366731	368694	376346	279731	306272	346127	1.1	0.97	0.98	1	0.98	0.224	0.765	0.704	0.727	0.96	0.301319	0.669878	0.998872	0.99574	0.997142	1
B1B1A8	213.61	2	56	56	31.2	Myosin light chain kinase, smooth muscle OS=Mus musculus GN=Mylk PE=1 SV=1	387899	351463	346239	338558	402652	416087	337338	324260	331523	305485	355599	338701	318242	328619	384914	380322	339095	331168	325617	325833	389939	347065	325719	319648	335601	0.94	1	0.99	1.01	0.94	0.322	0.268	0.92	0.768	0.857	0.695645	0.768318	0.828973	0.999987	0.99905	0.999813
Q9WVK4	60.602	1	30	18	60.1	EH domain-containing protein 1 OS=Mus musculus GN=Ehd1 PE=1 SV=1	328124	305356	294621	317469	407253	435044	375443	322518	256556	323144	331266	294180	293452	307955	401712	446111	346352	338249	301150	418371	396363	367233	337250	332966	365245	1.04	1.1	1.14	0.97	0.99	0.805	0.857	0.166	0.22	0.813	0.600633	0.995449	0.999869	0.820814	0.642152	0.997521
P17426	107.66	3	45	30	50.1	AP-2 complex subunit alpha-1 OS=Mus musculus GN=Ap2a1 PE=1 SV=1	391221	356954	323807	323042	401556	370679	335841	326852	331749	339581	388881	346418	306132	309403	399893	374374	359514	320475	325032	337969	382477	337923	308113	319044	304287	0.95	0.94	0.98	0.96	0.97	0.37	0.709	0.449	0.822	0.452	0.687304	0.889416	0.990511	0.860973	0.997194	0.964743
Q64462	58.9	5	25	25	48.1	Cytochrome P450 4B1 OS=Mus musculus GN=Cyp4b1 PE=1 SV=1	396269	381710	357752	286247	353791	363873	291755	386087	398051	294338	372111	368700	326373	345635	397247	372002	325913	334819	366142	300263	335441	318345	307480	301467	302566	0.98	0.86	0.94	0.92	1.02	0.77	0.737	0.00893	0.252	0.121	0.254363	0.995423	0.997845	0.218101	0.852522	0.748118
Q61656	69.289	6	34	26	53.3	Probable ATP-dependent RNA helicase DDX5 OS=Mus musculus GN=Ddx5 PE=1 SV=2	318421	272833	279593	281195	347878	349236	324111	280171	296856	304802	420903	372182	330294	348930	440582	396947	378929	340976	335773	361741	412167	368683	327583	346304	337091	1.04	0.94	0.95	0.99	1.28	0.548	0.0102	0.386	0.466	0.794	0.0036672	0.984758	0.00779143	0.788987	0.885932	0.999524
P62259	29.174	3	18	15	69	14-3-3 protein epsilon OS=Mus musculus GN=Ywhae PE=1 SV=1	355732	328043	320885	282044	408030	385928	328007	382918	346637	328230	370054	330894	289277	327831	452062	329261	333453	337729	340767	334724	355431	331718	297081	280116	307463	1.05	0.89	0.95	0.94	1.04	0.509	0.694	0.242	0.596	0.182	0.495245	0.970161	0.972337	0.516196	0.939519	0.91537
P01899	40.836	21	18	10	47.2	H-2 class I histocompatibility antigen, D-B alpha chain OS=Mus musculus GN=H2-D1 PE=1 SV=2	510089	284813	290790	269611	318446	336928	318828	272387	287923	305288	438208	395770	326625	361885	393391	353374	356774	319672	364222	324876	384391	299113	308007	329663	323993	0.91	0.86	0.9	0.96	1.14	0.597	0.256	0.0504	0.108	0.394	0.241982	0.886978	0.600165	0.497122	0.759479	0.991329
Q9DBG3	104.58	5	42	22	43.8	AP-2 complex subunit beta OS=Mus musculus GN=Ap2b1 PE=1 SV=1	382382	334762	315200	304913	384964	360889	308832	327129	359262	316001	378772	366271	309624	315940	381585	358434	365419	325011	335364	308573	361485	346865	294020	315507	304086	0.97	0.93	0.97	0.96	1.02	0.657	0.794	0.24	0.575	0.408	0.710648	0.983925	0.997736	0.658725	0.970103	0.944442
Q8BMK4	63.691	1	36	36	63.7	Cytoskeleton-associated protein 4 OS=Mus musculus GN=Ckap4 PE=1 SV=2	368101	315723	324284	305310	407959	348883	326350	333671	395402	317304	385409	344410	315415	327513	345146	343607	346776	294234	339941	279411	355936	301485	297447	337514	304795	1	0.93	0.93	1	1	0.965	0.98	0.175	0.25	0.962	0.51844	1	1	0.757432	0.793184	0.999995
P62880	37.331	6	14	5	50.9	Guanine nucleotide-binding protein G(I)/G(S)/G(T) subunit beta-2 OS=Mus musculus GN=Gnb2 PE=1 SV=3	372015	366240	349785	252984	363105	346055	274476	370755	384495	298620	355444	364466	312062	305407	415883	309959	342241	323532	376895	296108	325427	328353	294571	242605	296737	0.98	0.85	0.94	0.9	1.03	0.874	0.738	0.0701	0.429	0.167	0.36567	0.999397	0.995713	0.303999	0.931965	0.746008
Q8K0Z5	33.149	2	27	0	61.3	Tropomyosin 3, gamma OS=Mus musculus GN=Tpm3 PE=1 SV=1	334228	299986	262487	276261	351302	332350	331245	322892	358492	352712	402087	342993	303889	302832	436401	379666	342790	299951	321918	341039	354055	317096	280613	310577	299787	1.11	0.87	0.94	0.93	1.17	0.111	0.134	0.176	0.561	0.201	0.191324	0.583176	0.198965	0.331563	0.90069	0.826582
Q9QZQ8	39.735	1	19	17	49.2	Core histone macro-H2A.1 OS=Mus musculus GN=H2afy PE=1 SV=3	380450	341573	313713	292495	342722	331673	300455	333818	370612	328241	380346	368139	295815	310878	422615	340654	339997	292574	323406	302731	328483	306335	293604	308080	290027	1	0.86	0.9	0.95	1.06	0.973	0.495	0.0935	0.226	0.263	0.191493	0.999997	0.827375	0.135736	0.422712	0.949798
Q02257	81.8	1	37	32	61.6	Junction plakoglobin OS=Mus musculus GN=Jup PE=1 SV=3	385238	346492	370127	323091	381850	356900	311781	385448	335468	317793	324284	313900	295472	299518	343926	348341	307408	336132	315517	301926	340543	310487	297337	293940	293934	0.94	0.97	1.02	0.95	0.87	0.294	0.0144	0.522	0.614	0.266	0.0111951	0.67288	0.0411014	0.980784	0.992092	0.860051
P26043	68.542	2	44	27	55.1	Radixin OS=Mus musculus GN=Rdx PE=1 SV=3	385577	357903	319084	305456	373352	378170	325850	317937	343749	345953	363507	310692	307770	297292	357459	380515	309231	293479	304347	307365	366212	303995	269623	292797	272647	0.98	0.92	0.97	0.94	0.94	0.79	0.346	0.248	0.677	0.431	0.204189	0.998429	0.850586	0.717045	0.994119	0.908033
P13597	58.844	1	17	17	30.2	Intercellular adhesion molecule 1 OS=Mus musculus GN=Icam1 PE=1 SV=1	340893	322112	279575	272567	307283	308686	265758	327644	314526	273860	412165	379612	330988	323079	408667	381171	358292	318332	345727	308596	360906	333359	289227	320375	296033	0.98	0.86	0.92	0.93	1.22	0.73	0.0195	0.0581	0.264	0.257	0.0101052	0.997573	0.0256515	0.121435	0.62274	0.794837
Q60675	343.81	4	75	75	27.3	Laminin subunit alpha-2 OS=Mus musculus GN=Lama2 PE=1 SV=2	394515	344251	327869	340648	371294	386938	338281	326786	349219	344025	343765	309373	302632	291229	332588	357726	294240	284068	304102	305403	352524	301010	283540	288499	291383	0.98	0.96	0.98	0.98	0.89	0.687	0.0309	0.428	0.656	0.747	0.0107712	0.99363	0.144551	0.936581	0.993091	0.996469
Q9D051	38.937	1	13	13	42.3	Pyruvate dehydrogenase E1 component subunit beta, mitochondrial OS=Mus musculus GN=Pdhb PE=1 SV=1	332690	286156	277205	312859	347102	350507	339569	342556	342511	319494	340600	306869	281416	327341	372176	370277	319604	302375	330632	344377	363567	337885	298044	278544	313379	1.09	0.98	1.02	0.95	1.05	0.11	0.504	0.739	0.672	0.428	0.546454	0.540152	0.923609	0.993264	0.991866	0.91091
Q9WUD0	55.87	8	27	27	45	Cytochrome P450 2B10 OS=Mus musculus GN=Cyp2b10 PE=1 SV=1	346383	324127	320348	293254	341450	363040	318553	346971	383366	326940	340160	318784	294955	300489	356522	371574	321593	307648	325566	313890	341611	312377	280763	288980	275751	1.07	0.93	1.02	0.91	0.99	0.175	0.836	0.214	0.717	0.118	0.0968521	0.62464	0.999725	0.638823	0.995801	0.42246
P16858	35.81	12	16	16	57.4	Glyceraldehyde-3-phosphate dehydrogenase OS=Mus musculus GN=Gapdh PE=1 SV=2	316299	298917	319221	279904	419658	463604	402588	359947	302084	319286	333083	314652	263485	322416	370671	340647	304253	290208	282768	322384	308712	289734	282954	273087	284320	1.13	0.9	0.96	0.93	0.98	0.28	0.876	0.138	0.587	0.14	0.0829143	0.541869	0.999471	0.74897	0.989571	0.944819
Q60932	32.351	1	16	4	68.6	Voltage-dependent anion-selective channel protein 1 OS=Mus musculus GN=Vdac1 PE=1 SV=3	333520	302559	293025	293380	354205	374918	340128	297759	332050	313073	345439	312420	297184	311539	373277	380237	302841	283935	322481	339046	360055	317324	286768	283213	308490	1.05	0.95	0.99	0.96	1.04	0.385	0.51	0.401	0.899	0.52	0.814679	0.920336	0.96653	0.91106	0.999957	0.945267
P09055	88.231	1	24	24	27.2	Integrin beta-1 OS=Mus musculus GN=Itgb1 PE=1 SV=1	386644	351460	312955	299376	342025	342726	316518	321706	337535	366411	349805	337332	287356	296184	367650	335641	325166	287917	305054	303062	314567	302266	262599	298636	259574	1	0.88	0.95	0.92	0.97	0.974	0.629	0.0713	0.415	0.131	0.0413766	0.999985	0.969045	0.179135	0.876757	0.647322
Q3U7R1	121.55	1	41	41	42.5	Extended synaptotagmin-1 OS=Mus musculus GN=Esyt1 PE=1 SV=2	364843	332613	295096	291654	367232	320404	311343	298734	332751	330400	377295	326877	297368	312873	345290	343607	322709	279540	307039	307806	346696	300500	286959	312548	279961	0.96	0.92	0.94	0.98	1.01	0.58	0.922	0.175	0.291	0.667	0.491073	0.960612	0.999979	0.548687	0.779735	0.994458
P01027	186.48	4	61	61	41.5	Complement C3 OS=Mus musculus GN=C3 PE=1 SV=3	274734	243000	249063	257636	273162	303863	227745	246762	251635	265669	406001	401344	311570	364382	384700	390938	355008	325011	361717	381048	353163	337721	341382	336310	335512	1	0.91	0.97	0.94	1.44	0.93	0.00057	0.144	0.655	0.134	1.81457e-07	1	5.80009e-06	0.278006	0.958537	0.650574
Q8K2B3	72.585	1	24	24	45.2	Succinate dehydrogenase [ubiquinone] flavoprotein subunit, mitochondrial OS=Mus musculus GN=Sdha PE=1 SV=1	341818	300144	294441	298833	338594	353133	306146	316514	383382	281525	335874	324821	298125	320901	364462	349902	316056	291677	332338	308209	351231	313589	285155	282364	287769	1.04	0.92	0.97	0.95	1.04	0.571	0.372	0.171	0.55	0.351	0.637007	0.944776	0.934346	0.652616	0.985603	0.907272
P52480	57.844	4	31	31	64.2	Pyruvate kinase PKM OS=Mus musculus GN=Pkm PE=1 SV=4	313324	295416	280462	310119	331648	337796	297654	318210	299421	303553	369212	356829	308788	324138	377723	344169	314144	301517	293651	316385	330604	297301	303057	302288	296334	1.02	0.88	0.9	0.97	1.13	0.657	0.0342	0.0288	0.0725	0.475	0.0237688	0.994416	0.0346632	0.0331424	0.114591	0.970048
P26040	69.406	1	42	28	60.4	Ezrin OS=Mus musculus GN=Ezr PE=1 SV=3	293792	312850	327868	297727	354444	337836	332954	341425	328265	348875	348002	312360	295558	268085	330082	347318	331993	291663	289274	331690	332750	298250	282259	287784	283884	1.06	0.96	1.02	0.93	0.98	0.133	0.704	0.452	0.677	0.193	0.136304	0.645023	0.991681	0.881322	0.98541	0.609777
E9QMC1	136.54	3	59	59	51.2	Cingulin OS=Mus musculus GN=Cgn PE=1 SV=1	342861	337201	295331	296438	347729	336751	302161	313982	332622	347212	332233	332772	274192	280462	345240	353072	301884	276415	288942	289852	318735	299469	275748	322472	275690	1.01	0.95	0.97	0.99	0.97	0.836	0.565	0.466	0.603	0.85	0.367624	0.999848	0.963836	0.904127	0.963662	0.999471
Q99K41	107.58	6	33	33	38.5	EMILIN-1 OS=Mus musculus GN=Emilin1 PE=1 SV=1	358398	334433	322343	301126	323744	338764	304207	289055	291763	363178	363680	331185	277552	262764	327368	352160	319799	285184	296478	293428	330351	303869	283525	298047	266119	0.97	0.95	0.99	0.96	0.95	0.526	0.45	0.514	0.938	0.44	0.576403	0.97953	0.922678	0.911849	0.999826	0.9573
M0QWP1	216.65	4	43	43	28	Agrin OS=Mus musculus GN=Agrn PE=1 SV=1	380999	350010	305645	262743	337587	325682	287235	363076	314198	316262	321664	316826	269106	255533	384842	318694	301112	324135	324883	290462	309363	288332	267922	243560	254930	0.98	0.88	1.01	0.87	0.95	0.858	0.561	0.202	0.833	0.0299	0.171272	0.9987	0.930027	0.493425	0.999975	0.435828
Q9DCN2	34.127	3	19	19	62.8	NADH-cytochrome b5 reductase 3 OS=Mus musculus GN=Cyb5r3 PE=1 SV=3	327767	286641	302917	295743	348564	321928	305310	320067	352049	300327	337230	312411	281259	272602	342431	339615	320559	266659	283885	299782	342954	310113	263152	294967	270422	1.02	0.96	0.98	0.98	0.99	0.595	0.846	0.538	0.729	0.76	0.714203	0.992352	0.999759	0.947948	0.994171	0.997346
Q9D379	52.576	4	27	27	54.9	Epoxide hydrolase 1 OS=Mus musculus GN=Ephx1 PE=1 SV=2	328518	299823	304439	297775	326817	328504	332230	286104	308252	330378	344606	300284	289190	299694	328678	326339	305471	273154	299239	312565	340163	300177	270416	295399	270511	1.02	0.95	0.97	0.97	1	0.645	0.96	0.312	0.526	0.595	0.54739	0.993644	0.999993	0.72391	0.961666	0.975981
Q61233	70.148	5	32	27	58.2	Plastin-2 OS=Mus musculus GN=Lcp1 PE=1 SV=4	308575	277174	240024	278789	334374	333140	288904	223943	239506	285043	386531	334920	289810	327985	362312	368874	327489	273681	285796	339206	346023	310870	295631	315823	297566	0.95	0.92	0.94	0.98	1.18	0.578	0.0526	0.202	0.396	0.829	0.0624558	0.972983	0.181117	0.753655	0.878257	0.998955
P50285	59.914	5	27	27	54.5	Dimethylaniline monooxygenase [N-oxide-forming] 1 OS=Mus musculus GN=Fmo1 PE=1 SV=1	349295	327844	300166	305548	306104	309960	289752	318520	303629	319368	344658	315954	290983	290971	325756	342367	295817	288321	296914	275522	318516	288021	277774	296604	268690	0.97	0.92	0.96	0.97	0.99	0.409	0.762	0.113	0.378	0.507	0.245938	0.945831	0.997606	0.386742	0.820696	0.939318
E9Q4P0	22.233	15	8	1	35.2	KxDL motif-containing protein 1 (Fragment) OS=Mus musculus GN=Kxd1 PE=1 SV=1	337551	311565	281126	275406	349709	347466	298959	295117	320336	348686	347608	308871	280436	264238	335918	348864	300705	276888	285216	289738	317928	280875	255945	289577	267202	1.04	0.92	0.98	0.94	0.99	0.553	0.862	0.236	0.754	0.298	0.323508	0.974993	0.999643	0.66922	0.995141	0.869159
Q9DB77	48.234	1	20	20	49.9	Cytochrome b-c1 complex subunit 2, mitochondrial OS=Mus musculus GN=Uqcrc2 PE=1 SV=1	334487	275669	282531	305645	318971	351976	310737	278172	305472	283932	329114	278102	286174	290439	361445	354446	278663	273716	298482	309819	351626	290654	283391	273920	277535	1.01	0.96	0.98	0.97	1.02	0.893	0.803	0.529	0.786	0.706	0.967623	0.999923	0.998396	0.954553	0.997851	0.994741
E9Q035	107.8	8	45	11	46.7	Protein Gm20425 OS=Mus musculus GN=Gm20425 PE=4 SV=1	271129	264909	233679	268764	290757	302254	239960	237966	236941	251922	310024	386430	282241	336161	400980	344313	305126	354470	360994	346246	297146	326774	328222	293098	310310	0.95	0.91	1	0.91	1.29	0.432	0.0153	0.252	0.956	0.0375	0.000142386	0.966907	0.00452323	0.456702	0.999998	0.4853
P58252	95.313	1	39	38	50.8	Elongation factor 2 OS=Mus musculus GN=Eef2 PE=1 SV=2	308832	273484	257392	284084	392885	356169	280200	288272	281901	265039	308890	295942	269472	288709	348481	315518	318897	278203	271842	320603	337447	314195	289027	282218	319731	0.97	1.02	1	1.02	1	0.794	0.962	0.696	0.956	0.623	0.978601	0.993648	0.999999	0.998488	0.999997	0.996858
Q99JI6	20.825	1	15	6	82.1	Ras-related protein Rap-1b OS=Mus musculus GN=Rap1b PE=2 SV=2	340411	304205	292213	248387	332054	329731	306381	299632	311806	307351	334771	305117	276156	271572	346731	323988	322278	290383	279284	298916	316737	298033	267818	256171	261607	1.02	0.91	0.99	0.92	1.01	0.629	0.872	0.199	0.871	0.153	0.435849	0.991681	0.999616	0.536343	0.999352	0.673303
P10922	20.861	1	11	11	34	Histone H1.0 OS=Mus musculus GN=H1f0 PE=2 SV=4	321961	307260	266758	268369	352830	323863	295497	293408	287696	354534	326808	302906	289532	259732	369861	337105	296583	276446	271956	285976	309158	270311	271593	279372	299093	1.02	0.92	0.95	0.97	1.02	0.694	0.815	0.298	0.506	0.609	0.665791	0.994964	0.997465	0.743511	0.920729	0.994587
Q9CZJ2	76.118	2	36	33	58.4	Heat shock 70 kDa protein 12B OS=Mus musculus GN=Hspa12b PE=1 SV=1	359210	343844	297947	287151	339442	336039	253306	284206	288297	258838	316078	295291	286407	292895	356579	319284	288821	280792	281957	285683	320095	284478	281840	271944	276881	0.87	0.93	0.94	0.99	0.95	0.073	0.421	0.176	0.251	0.693	0.104268	0.135756	0.868677	0.669755	0.81136	0.998983
P21619	67.317	1	41	37	69.6	Lamin-B2 OS=Mus musculus GN=Lmnb2 PE=1 SV=2	320858	302853	278746	275194	299301	290372	285597	304075	309651	333520	327965	309407	282410	274713	314820	342549	306033	279984	281999	293217	309381	276135	270926	284621	268459	1.03	0.93	1	0.94	1.02	0.454	0.645	0.151	0.935	0.2	0.454165	0.952475	0.986964	0.559033	0.999987	0.610178
P62821	22.677	1	14	1	75.6	Ras-related protein Rab-1A OS=Mus musculus GN=Rab1A PE=1 SV=3	318421	291236	296981	276910	319006	303850	305526	291290	306878	317961	313044	308500	267812	267190	312041	332417	326447	260483	273117	304914	314651	289541	252681	288297	263382	1.02	0.96	1.02	0.94	0.98	0.614	0.615	0.456	0.781	0.365	0.551476	0.997587	0.989158	0.917399	0.99421	0.733804
P38647	73.46	1	32	31	52.9	Stress-70 protein, mitochondrial OS=Mus musculus GN=Hspa9 PE=1 SV=3	310147	267404	273834	284181	316856	304353	296243	262950	307186	288690	331325	304070	279793	296655	339546	336209	311677	263726	280687	298014	322629	302710	269906	279058	274512	1	0.93	0.96	0.97	1.07	0.902	0.218	0.203	0.477	0.629	0.611047	0.999979	0.664777	0.635256	0.917146	0.978538
Q8CIB5	77.8	2	33	23	49.3	Fermitin family homolog 2 OS=Mus musculus GN=Fermt2 PE=1 SV=1	304269	246342	278927	282709	372239	384325	337500	285236	262971	283480	266350	236750	264948	267285	338621	337027	314227	266189	241036	343818	324699	324339	273545	286439	277451	1.05	1.08	1.09	0.99	0.93	0.653	0.428	0.273	0.367	0.961	0.742197	0.98412	0.916438	0.91141	0.865482	0.999949
B1ATS5	111.71	4	43	31	44.3	Calcium-transporting ATPase OS=Mus musculus GN=Atp2a3 PE=1 SV=1	335719	314104	273978	260852	325218	316148	273013	260100	333917	291054	355157	318114	276414	277296	332452	321153	297816	262304	303762	268680	315106	285389	257694	286589	257611	0.98	0.9	0.93	0.96	1.03	0.739	0.659	0.138	0.311	0.523	0.541365	0.995161	0.983184	0.468496	0.789151	0.980871
P55284	87.902	1	18	18	26	Cadherin-5 OS=Mus musculus GN=Cdh5 PE=1 SV=2	356252	306031	307211	294747	326446	304291	292040	299475	320282	311341	300162	280471	277550	245367	304886	311963	290989	280191	308739	276694	318010	274933	238222	284468	248737	0.96	0.97	1.04	0.93	0.89	0.333	0.0431	0.609	0.372	0.221	0.0322454	0.895906	0.113562	0.969697	0.911609	0.59105
Q01149	129.56	2	21	21	21.1	Collagen alpha-2(I) chain OS=Mus musculus GN=Col1a2 PE=2 SV=2	323059	298339	285392	312517	296569	361091	295918	245653	276096	342490	302584	285306	269664	255655	306359	310720	251518	245565	270932	308536	355842	285468	277532	245410	238153	1	0.99	0.98	1.01	0.94	0.945	0.144	0.806	0.683	0.953	0.612557	0.999999	0.902865	0.999855	0.998241	0.999912
Q91VD9	79.776	6	32	32	50.8	NADH-ubiquinone oxidoreductase 75 kDa subunit, mitochondrial OS=Mus musculus GN=Ndufs1 PE=1 SV=2	307632	279085	268956	300461	297732	338261	297948	257969	295396	270797	305602	279883	281746	281366	320313	329927	266149	256337	291900	292006	334736	285294	274792	255954	273995	1	0.97	0.98	0.99	1.01	0.98	0.794	0.549	0.647	0.898	0.981221	0.999989	0.999703	0.980946	0.993901	0.999896
P17742	17.971	4	11	11	56.7	Peptidyl-prolyl cis-trans isomerase A OS=Mus musculus GN=Ppia PE=1 SV=2	307150	272539	259619	263143	313533	312155	263474	280904	316413	282169	337733	311983	258010	284820	358617	319631	299917	280174	265453	276724	287630	278986	245283	287285	257220	1.03	0.87	0.93	0.94	1.1	0.609	0.257	0.1	0.348	0.22	0.27091	0.989929	0.517182	0.186559	0.700506	0.848314
E9PV24	87.428	2	26	26	41.7	Fibrinogen alpha chain OS=Mus musculus GN=Fga PE=2 SV=1	173858	189204	152160	169197	166679	223082	140982	140218	196949	161671	347510	321005	438675	265398	287015	469374	258237	300115	529493	423201	432708	371040	347406	279139	357437	1.01	1.08	1.19	0.9	1.95	0.992	0.000742	0.495	0.366	0.636	2.37715e-05	0.999998	0.00796583	0.971939	0.558615	0.887228
O55222	51.373	3	22	22	50.2	Integrin-linked protein kinase OS=Mus musculus GN=Ilk PE=1 SV=2	273851	252315	248906	271367	337267	353260	319374	298683	231842	271952	251743	252055	244018	264720	332230	313200	286263	266678	240041	331449	302066	307629	282346	281050	296328	1.07	1.09	1.07	1.02	0.97	0.526	0.72	0.171	0.428	0.665	0.724243	0.920326	0.996479	0.792902	0.916047	0.998401
C5H3H7	41.767	5	15	15	33.1	Advanced glycosylation end product-specific receptor OS=Mus musculus GN=Ager PE=1 SV=1	281957	272449	252139	252160	263121	266616	278762	293783	296910	319215	303903	275575	265077	265044	335756	308749	279579	285829	281830	284885	270637	265209	287172	262165	308530	1.1	0.96	1	0.97	1.09	0.0374	0.144	0.557	0.992	0.361	0.231573	0.25592	0.32497	0.922888	0.999994	0.943248
Q02248	85.47	8	33	28	51.6	Catenin beta-1 OS=Mus musculus GN=Ctnnb1 PE=1 SV=1	321099	307277	286723	275307	311387	288355	270149	268721	295494	285510	301468	284855	266778	266966	305798	300671	275167	265081	264265	259320	291003	274375	253269	265677	251208	0.94	0.94	0.96	0.98	0.95	0.104	0.235	0.139	0.297	0.585	0.0451092	0.408591	0.605054	0.442604	0.767221	0.980308
Q62000	34.012	1	16	16	51.3	Mimecan OS=Mus musculus GN=Ogn PE=2 SV=1	286484	269967	240905	297198	279160	347825	291106	285913	302398	305158	275574	254812	225993	256218	302553	344114	258839	238156	285260	316797	370482	260344	235879	248032	222314	1.12	1.02	1.1	0.93	0.96	0.0589	0.47	0.971	0.314	0.471	0.390825	0.681279	0.987614	0.999729	0.821171	0.899456
Q9JHL1	37.402	1	25	25	68.2	Na(+)/H(+) exchange regulatory cofactor NHE-RF2 OS=Mus musculus GN=Slc9a3r2 PE=1 SV=2	338256	283724	287315	259050	290519	291285	277599	308590	286311	299001	293470	280504	273440	261028	300801	296751	265788	269112	264101	264812	277767	260664	252222	254645	255637	1	0.92	0.97	0.96	0.97	0.906	0.542	0.0353	0.329	0.155	0.038728	0.999994	0.893483	0.317938	0.899839	0.813707
Q9CZ13	52.851	3	17	16	41.2	Cytochrome b-c1 complex subunit 1, mitochondrial OS=Mus musculus GN=Uqcrc1 PE=1 SV=2	302500	276187	250157	282311	301961	326786	285792	245067	275475	259758	295842	283244	246731	263322	327627	319439	278826	241193	279094	288830	312774	291317	251475	248592	253043	0.99	0.96	0.99	0.96	1	0.787	0.997	0.545	0.931	0.587	0.962361	0.999371	0.999999	0.961807	0.99997	0.979406
P63101	27.771	3	17	12	69.4	14-3-3 protein zeta/delta OS=Mus musculus GN=Ywhaz PE=1 SV=1	282888	248954	236840	240655	305732	312947	267407	305895	304426	273329	309554	279199	246823	275375	329528	318294	290619	259669	280733	278070	290781	261284	227337	258277	254926	1.11	0.9	0.99	0.91	1.1	0.107	0.233	0.135	0.919	0.0882	0.161413	0.388303	0.552772	0.395177	0.999838	0.484725
E9Q3Q6	63.668	5	24	24	46.7	CD166 antigen OS=Mus musculus GN=Alcam PE=1 SV=1	309322	259522	287267	260906	312398	311576	272761	313016	314896	290177	306836	268594	253272	253115	298634	324484	268898	243491	270522	254026	297459	249303	230782	245048	237017	1.05	0.91	0.99	0.93	0.97	0.326	0.556	0.164	0.814	0.28	0.0814102	0.89391	0.973002	0.581507	0.999271	0.721152
Q8QZT1	44.816	1	16	16	43.6	Acetyl-CoA acetyltransferase, mitochondrial OS=Mus musculus GN=Acat1 PE=1 SV=1	313255	248868	231394	260160	320189	276608	278391	265623	268193	283433	319063	271683	236537	260981	341212	319374	290906	243998	261371	287086	339561	294850	221386	240893	242020	1	0.94	0.98	0.95	1.04	0.922	0.686	0.521	0.867	0.566	0.948053	1	0.988255	0.931977	0.999308	0.980185
Q3U9G9	71.439	6	22	22	30.5	Lamin-B receptor OS=Mus musculus GN=Lbr PE=1 SV=2	316619	269207	235367	245269	252515	266056	249530	264543	339552	271651	339933	306820	267520	288517	292652	306776	273796	250740	281336	274673	268628	251075	255047	269857	252159	1.05	0.87	0.93	0.93	1.13	0.495	0.0878	0.0203	0.186	0.117	0.18106	0.905072	0.251271	0.160482	0.695568	0.811105
Q08481	81.262	3	22	22	39.9	Platelet endothelial cell adhesion molecule OS=Mus musculus GN=Pecam1 PE=1 SV=1	320508	295731	265127	246858	305524	295028	281360	271842	289520	303423	302593	287622	250779	251345	304200	296873	274726	246693	261992	263417	289828	264740	236626	243274	232789	1.01	0.91	0.96	0.94	0.97	0.868	0.703	0.142	0.509	0.276	0.141388	0.999974	0.985535	0.418624	0.948837	0.83156
Q9JHJ0	39.502	1	19	18	54	Tropomodulin-3 OS=Mus musculus GN=Tmod3 PE=2 SV=1	308209	275948	263711	252792	305127	286944	277093	287986	293778	290943	302273	288657	255116	251971	289359	294187	289071	240430	260252	253193	284001	249582	227856	254449	238519	1.02	0.9	0.96	0.94	0.99	0.572	0.818	0.0891	0.506	0.27	0.0877244	0.989043	0.998517	0.288989	0.937306	0.716381
A2AL12	34.476	7	17	16	53.1	Heterogeneous nuclear ribonucleoprotein A3 OS=Mus musculus GN=Hnrnpa3 PE=1 SV=1	221203	193999	179534	187525	209949	205818	253552	182435	209674	236269	375156	366150	284582	298930	368162	299489	358231	321739	291458	280282	313638	309231	282135	265402	273671	1.1	0.85	0.92	0.93	1.71	0.239	0.000145	0.06	0.283	0.238	6.35047e-07	0.840448	2.71096e-06	0.0942747	0.560568	0.77833
P32020	59.125	2	17	17	28.2	Non-specific lipid-transfer protein OS=Mus musculus GN=Scp2 PE=1 SV=3	294885	242862	249797	252849	311057	288214	295693	276421	288164	280032	300327	278442	239096	256585	306096	303328	270543	246457	245666	266056	251923	265694	229321	255408	241166	1.06	0.9	0.96	0.93	1.02	0.298	0.756	0.104	0.586	0.189	0.161612	0.814932	0.993736	0.339902	0.958732	0.729067
P60843	46.153	1	23	11	52.5	Eukaryotic initiation factor 4A-I OS=Mus musculus GN=Eif4a1 PE=1 SV=1	275911	239304	253927	275712	350208	340661	282450	232431	218125	226038	253298	245484	252882	254163	282559	289194	293135	226058	223350	287472	317163	290635	258429	268347	262008	0.93	1.08	1.02	1.06	0.92	0.492	0.345	0.127	0.808	0.43	0.795187	0.917814	0.882041	0.8767	0.998754	0.959752
Q6GT24	24.826	5	17	17	79.5	Peroxiredoxin 6 OS=Mus musculus GN=Prdx6 PE=1 SV=1	257153	258366	248520	279457	266967	289197	278468	288172	288222	349143	263595	274058	242321	248214	292657	275514	236992	257001	260175	300980	258202	243481	248818	243224	248417	1.14	0.94	1.01	0.93	1.01	0.0307	0.877	0.16	0.903	0.175	0.0106388	0.0587758	0.999816	0.720633	0.999853	0.628039
P51150	23.489	1	17	17	80.2	Ras-related protein Rab-7a OS=Mus musculus GN=Rab7a PE=1 SV=2	291882	252870	275263	253845	298922	275946	265522	273454	265770	268011	292374	253096	249413	242599	331182	297738	267224	228149	248312	265237	292189	253615	238564	257134	243491	0.98	0.94	0.95	0.98	1	0.684	0.913	0.426	0.576	0.792	0.7316	0.997771	0.999998	0.812967	0.926745	0.998524
O08692	19.331	1	14	14	68.9	Neutrophilic granule protein OS=Mus musculus GN=Ngp PE=1 SV=1	104666	135422	132025	147310	91698.5	121753	140355	123837	141428	149571	454301	472071	293004	357227	516280	356897	331680	296908	400906	334675	283777	293122	351999	329007	289824	1.11	0.74	0.82	0.9	3.42	0.287	2.19e-05	0.0492	0.171	0.144	4.35308e-09	0.991796	3.8396e-08	0.013053	0.137588	0.777591
Q8BMF4	67.941	1	19	19	37.9	Dihydrolipoyllysine-residue acetyltransferase component of pyruvate dehydrogenase complex, mitochondrial OS=Mus musculus GN=Dlat PE=1 SV=2	285130	253915	232992	252857	284462	297003	273393	261717	280986	257839	288991	265377	232112	269406	292308	300457	265656	233024	262697	267893	302681	274574	232422	221753	242884	1.05	0.95	0.99	0.96	1.03	0.338	0.623	0.424	0.818	0.531	0.768037	0.929467	0.986374	0.872892	0.999225	0.950803
P41216	77.951	5	33	31	46.8	Long-chain-fatty-acid--CoA ligase 1 OS=Mus musculus GN=Acsl1 PE=1 SV=2	250049	200164	233571	262307	262305	324792	304294	248751	279029	239614	265606	231180	239035	260764	319170	298428	249883	239374	279640	300393	347740	276972	246334	219706	251505	1.16	1.02	1.04	0.98	1.09	0.1	0.302	0.886	0.589	0.774	0.523548	0.471661	0.871744	0.999254	0.989894	0.999363
E9Q7G0	235.63	1	84	56	47.4	Protein Numa1 OS=Mus musculus GN=Numa1 PE=1 SV=1	299244	299054	235262	254307	279994	272505	258312	238266	254738	277289	273775	278078	231643	244701	280210	275212	257220	259408	254835	266984	277891	284618	244069	277240	254158	0.95	1.02	1	1.02	0.96	0.417	0.501	0.642	0.88	0.624	0.811959	0.812972	0.867618	0.988367	0.999987	0.994457
P08032	279.86	4	98	97	50.8	Spectrin alpha chain, erythrocytic 1 OS=Mus musculus GN=Spta1 PE=2 SV=3	276167	387594	184638	275121	255059	482136	262414	163366	182980	235718	271272	255203	212218	305578	258987	323683	224676	236233	254319	282070	268093	271635	260131	241226	256024	0.96	1	1.01	0.98	0.95	0.704	0.798	0.985	0.898	0.886	0.996306	0.999261	0.996848	1	0.99999	0.999966
P62908	26.674	2	19	19	75.3	40S ribosomal protein S3 OS=Mus musculus GN=Rps3 PE=1 SV=1	295460	265812	250541	223649	286919	328028	291026	267373	296670	268886	286866	271385	238533	276931	267916	260387	270562	232744	239620	244051	274320	254192	239050	240612	228558	1.1	0.92	0.93	0.99	1.01	0.167	0.776	0.102	0.121	0.835	0.0335143	0.348964	0.998486	0.551162	0.645323	0.999855
O35129	33.296	3	23	23	75.6	Prohibitin-2 OS=Mus musculus GN=Phb2 PE=1 SV=1	307432	250082	268253	213704	302428	292916	280047	259604	249541	264604	291091	275797	245693	223880	290549	296680	279259	240283	216711	262578	287332	267859	237479	230964	234554	1	0.95	0.98	0.97	0.99	0.888	0.93	0.463	0.751	0.712	0.861621	0.999998	0.999836	0.943483	0.996868	0.993982
Q61391	85.701	12	32	32	44	Neprilysin OS=Mus musculus GN=Mme PE=1 SV=3	293194	291729	258938	254106	272720	293533	276160	301372	271600	298052	273874	243277	242028	240827	278361	289926	249776	237342	246680	253164	259378	248719	227842	233218	226582	1.05	0.94	1	0.94	0.93	0.203	0.149	0.154	0.977	0.174	0.00223667	0.699499	0.455029	0.560206	1	0.57665
Q6IRU2	28.467	1	23	18	72.6	Tropomyosin alpha-4 chain OS=Mus musculus GN=Tpm4 PE=2 SV=3	270787	268255	218421	237775	285657	255108	255344	269913	295595	266982	312774	280509	239610	246709	314985	283469	280657	237051	244042	252886	252576	257867	210291	260990	243424	1.05	0.88	0.93	0.94	1.09	0.399	0.303	0.113	0.353	0.309	0.303133	0.933044	0.615439	0.244973	0.742957	0.886303
E9QNN1	149.69	5	44	44	36.8	ATP-dependent RNA helicase A OS=Mus musculus GN=Dhx9 PE=1 SV=1	323483	259208	251245	217237	302454	272386	222823	223030	273934	235375	314633	252615	252392	244327	308289	294271	250318	254813	285076	228229	290418	235751	247701	230551	247984	0.91	0.91	0.96	0.95	1.01	0.311	0.849	0.23	0.568	0.473	0.537915	0.709063	0.999693	0.744911	0.973148	0.971899
Q9EQ20	57.915	1	27	27	54.8	Methylmalonate-semialdehyde dehydrogenase [acylating], mitochondrial OS=Mus musculus GN=Aldh6a1 PE=1 SV=1	270608	250051	238375	277445	274050	275135	254756	244010	237036	259151	282748	259445	238775	257003	295002	299259	270316	241012	232884	265288	278917	272949	227783	232289	243026	0.97	0.94	0.98	0.96	1.02	0.452	0.747	0.307	0.746	0.515	0.766785	0.97287	0.997049	0.770734	0.996042	0.926623
G5E829	134.75	4	39	23	33.9	Plasma membrane calcium-transporting ATPase 1 OS=Mus musculus GN=Atp2b1 PE=1 SV=1	293722	261338	253502	252802	272610	274671	251696	254344	292935	277623	285212	255457	243748	250634	282464	278535	246211	236037	255082	255025	260142	236971	223849	232325	224387	1.01	0.89	0.96	0.93	0.99	0.756	0.77	0.0301	0.425	0.0843	0.0273217	0.997379	0.997838	0.102763	0.90233	0.427174
Q61503	63.864	1	17	17	42.2	5-nucleotidase OS=Mus musculus GN=Nt5e PE=1 SV=2	277387	269045	241939	238662	280978	258341	274312	279626	256863	280603	281821	272053	233105	238280	289470	279917	252300	225199	252512	259305	271166	255164	211452	235219	226623	1.03	0.91	0.97	0.95	1.01	0.434	0.951	0.18	0.567	0.333	0.229816	0.966645	0.999972	0.420531	0.954762	0.82113
P08071	77.837	1	36	36	58.1	Lactotransferrin OS=Mus musculus GN=Ltf PE=2 SV=4	180022	178866	181072	186605	169204	189120	177994	167359	188010	187967	394352	367207	294746	295578	424706	313555	280162	288412	311170	276282	277668	256590	307421	268195	269984	1.02	0.78	0.83	0.94	1.98	0.599	0.000612	0.0276	0.0727	0.153	1.13714e-08	0.99984	6.04323e-08	0.00277136	0.0241538	0.862864
E9Q3X0	96.856	3	39	39	54.9	Major vault protein OS=Mus musculus GN=Mvp PE=1 SV=1	273064	239752	226768	236514	267090	258373	236831	250168	253717	263555	301845	253546	225088	257269	277178	271372	264275	235950	246933	244666	287362	256154	227157	260522	235137	1.02	0.96	0.96	1	1.06	0.681	0.402	0.586	0.531	0.994	0.848527	0.998081	0.801453	0.94197	0.928297	0.999999
Q9JI91	103.83	2	48	31	58.8	Alpha-actinin-2 OS=Mus musculus GN=Actn2 PE=1 SV=2	200725	181555	183812	308510	180255	393792	317107	193726	234386	211065	226758	181142	252346	267692	311494	352623	153437	232551	335785	340395	362491	237140	264602	165580	260321	1.28	1.04	1.14	0.91	1.17	0.204	0.254	0.875	0.599	0.717	0.568795	0.681642	0.91937	0.999358	0.932037	0.979633
O88322	153.91	1	35	34	30.8	Nidogen-2 OS=Mus musculus GN=Nid2 PE=1 SV=2	298351	275996	248609	250549	261317	278551	261460	259923	256600	293976	266050	251065	219688	230768	273485	273696	252384	226280	227583	244133	258793	238948	215044	238525	210364	1.01	0.94	0.99	0.95	0.93	0.774	0.207	0.278	0.82	0.339	0.0355813	0.999062	0.578265	0.715054	0.998721	0.855037
Q9CZU6	51.736	2	18	18	39.4	Citrate synthase, mitochondrial OS=Mus musculus GN=Cs PE=1 SV=1	271387	248943	229651	251486	273169	265884	249221	245895	254366	252226	284634	257510	233566	248444	283322	293465	255639	216348	245986	246569	267387	254859	220810	218350	236844	0.99	0.92	0.96	0.95	1.03	0.915	0.635	0.15	0.533	0.476	0.566206	0.999965	0.985689	0.463646	0.93797	0.884726
P97384	54.079	2	19	19	40.4	Annexin A11 OS=Mus musculus GN=Anxa11 PE=2 SV=2	263798	243054	230755	234714	246442	254704	234923	243033	249896	249226	292973	255739	246268	238892	319424	278418	254563	227922	255758	250486	258403	242157	230565	244529	238498	1.01	0.9	0.94	0.96	1.11	0.689	0.154	0.139	0.37	0.302	0.163966	0.999477	0.210463	0.184961	0.61901	0.901951
Q6ZWQ9	19.895	2	11	3	66.3	MCG5400 OS=Mus musculus GN=Myl12a PE=1 SV=1	281275	257791	247101	215570	281680	261444	242862	251778	284563	228945	290478	268942	241467	252710	300277	273537	269111	225658	257115	222907	240595	232213	208974	224772	219285	0.99	0.83	0.92	0.9	1.05	0.891	0.418	0.00742	0.209	0.0874	0.0582312	0.99965	0.855758	0.0317277	0.582523	0.4421
G3UX26	30.446	4	14	14	58.7	Voltage-dependent anion-selective channel protein 2 (Fragment) OS=Mus musculus GN=Vdac2 PE=1 SV=1	271324	237368	239448	228561	266545	259949	243290	284115	289527	227989	259842	266827	221361	240682	314859	255260	250841	250075	247861	237929	252581	240681	222871	224285	216247	1.05	0.89	0.95	0.93	1.05	0.436	0.551	0.133	0.522	0.0618	0.256085	0.906651	0.912915	0.275419	0.906749	0.753625
O35887	37.063	7	18	4	59	Calumenin OS=Mus musculus GN=Calu PE=1 SV=1	276564	237935	227093	221694	305624	277316	253101	282722	258968	263984	279123	259920	222067	229562	275413	278983	253544	215155	235134	231534	260076	224155	198774	236554	222074	1.05	0.9	0.96	0.94	1	0.412	0.988	0.148	0.539	0.351	0.208687	0.916406	1	0.545681	0.965942	0.891971
Q6P5E4	176.43	6	54	53	43.6	UDP-glucose:glycoprotein glucosyltransferase 1 OS=Mus musculus GN=Uggt1 PE=1 SV=4	278502	236468	238247	227565	284657	257075	243727	249331	262881	248189	282010	252973	233179	239111	281460	267608	256727	222433	253004	229560	264703	241951	218399	229594	226280	1	0.92	0.95	0.96	1.02	0.991	0.759	0.136	0.408	0.433	0.494689	0.999995	0.995652	0.448047	0.876001	0.936384
Q9JKR6	111.18	3	38	38	48.3	Hypoxia up-regulated protein 1 OS=Mus musculus GN=Hyou1 PE=1 SV=1	276585	228289	243283	226164	272730	257491	236629	252650	248525	256845	280012	264057	229566	236665	264915	265962	270928	225902	240403	240688	260534	236895	222475	233640	241289	1	0.94	0.98	0.96	1.02	0.879	0.694	0.203	0.643	0.387	0.719601	0.999985	0.987408	0.635434	0.981293	0.91027
P09405	76.722	2	36	36	43.7	Nucleolin OS=Mus musculus GN=Ncl PE=1 SV=2	216251	185181	181177	181073	211590	236039	260836	183504	222873	237965	350134	286476	248474	317517	305958	278342	273698	246182	244106	250532	291322	269125	234103	234894	231060	1.17	0.84	0.86	0.97	1.55	0.0659	0.000402	0.0435	0.0582	0.619	6.91139e-05	0.311586	2.99112e-05	0.0537291	0.114253	0.99492
P17427	104.02	2	42	27	48.2	AP-2 complex subunit alpha-2 OS=Mus musculus GN=Ap2a2 PE=1 SV=2	278584	248453	251577	221898	276299	251117	236549	223010	242822	244843	285341	258184	237363	228393	277320	261992	251579	234293	232364	245615	268340	239715	226335	225182	230261	0.94	0.92	0.95	0.97	1.01	0.237	0.905	0.195	0.382	0.458	0.367441	0.674495	0.999812	0.488118	0.837405	0.971509
Q3TJI8	28.689	3	15	15	44.7	Corticosteroid 11-beta-dehydrogenase isozyme 1 OS=Mus musculus GN=Hsd11b1 PE=1 SV=1	265077	248570	239909	219338	257470	262049	227528	266410	260308	259177	273372	256457	244464	231599	282478	261141	246962	234475	250317	234353	250367	234290	215392	219465	218575	1.04	0.88	0.95	0.93	1.05	0.426	0.378	0.0292	0.301	0.0639	0.0661543	0.902966	0.791998	0.0587562	0.759752	0.44019
P18760	18.559	2	15	13	69.3	Cofilin-1 OS=Mus musculus GN=Cfl1 PE=1 SV=3	246201	216679	217714	216261	258915	244427	237487	233464	266373	240079	287780	268827	228748	250842	302962	258465	264288	231196	239814	252358	245327	233584	224080	228835	229316	1.06	0.87	0.93	0.93	1.16	0.24	0.051	0.0474	0.265	0.0478	0.0304709	0.784115	0.0350912	0.0425736	0.511443	0.594903
Q64521	80.953	2	39	39	61.8	Glycerol-3-phosphate dehydrogenase, mitochondrial OS=Mus musculus GN=Gpd2 PE=1 SV=2	273532	238730	222411	232114	265211	251571	247329	226103	264399	246650	270718	253907	218354	229010	273842	269818	253459	218970	227728	248785	268409	242370	213315	233756	216527	1	0.94	0.98	0.96	1.01	0.916	0.868	0.368	0.733	0.52	0.835917	0.999997	0.999539	0.81572	0.993688	0.960776
Q925F2	41.81	4	14	14	44.4	Endothelial cell-selective adhesion molecule OS=Mus musculus GN=Esam PE=1 SV=1	268835	246932	237302	214519	272175	259132	238854	274851	266958	267422	278236	241851	228399	214229	263535	268720	235100	219488	222916	231936	254805	228595	212025	216677	218900	1.05	0.92	0.96	0.96	0.99	0.306	0.861	0.213	0.538	0.429	0.118526	0.833383	0.99954	0.592317	0.943806	0.947454
P49813	40.466	1	23	21	68.2	Tropomodulin-1 OS=Mus musculus GN=Tmod1 PE=2 SV=2	278689	224591	247619	235455	269010	272554	224325	262884	256259	227474	281390	200875	242856	228475	270910	294243	214087	237964	232140	205268	268368	205759	228438	237200	232362	0.99	0.96	0.97	0.99	0.98	0.872	0.703	0.604	0.7	0.945	0.836352	0.999913	0.99625	0.972651	0.989119	0.999921
Q9Z2I9	50.113	1	23	23	51	Succinyl-CoA ligase [ADP-forming] subunit beta, mitochondrial OS=Mus musculus GN=Sucla2 PE=1 SV=2	264523	203314	236880	241539	283927	287995	204799	242722	239724	189378	268390	227961	235734	245728	308017	275084	225558	226165	249230	213371	264687	230830	228044	224279	238460	0.95	0.92	0.93	1	1.05	0.54	0.584	0.26	0.312	0.996	0.711347	0.952359	0.973388	0.817458	0.833644	1
O35074	57.046	2	24	24	58.3	Prostacyclin synthase OS=Mus musculus GN=Ptgis PE=2 SV=1	260062	237451	241574	234709	257946	245643	226802	220604	242134	252163	273803	242593	224806	235608	258452	266837	242215	219900	251706	237456	267646	225472	217591	230759	222583	0.96	0.94	0.99	0.96	1	0.295	0.975	0.271	0.781	0.372	0.616424	0.914372	0.999995	0.664931	0.997379	0.8411
Q61335	27.956	1	13	13	40.4	B-cell receptor-associated protein 31 OS=Mus musculus GN=Bcap31 PE=1 SV=4	265875	222784	219347	215326	262025	269265	248990	253772	264627	240014	289064	251755	218798	223392	258528	279992	252539	213012	232449	238995	264930	225877	197957	215851	201895	1.08	0.89	0.98	0.91	1.05	0.178	0.528	0.152	0.789	0.2	0.258828	0.752806	0.945219	0.416735	0.997473	0.605246
Q99JY0	51.386	2	19	19	45.1	Trifunctional enzyme subunit beta, mitochondrial OS=Mus musculus GN=Hadhb PE=1 SV=1	262264	247047	211238	227854	254940	273922	240659	238458	244157	230873	258557	245890	221028	228473	271954	299842	229088	214150	231888	236527	276702	230132	212089	206160	220924	1.02	0.93	0.99	0.95	1.02	0.672	0.742	0.312	0.826	0.504	0.82875	0.997619	0.998335	0.841182	0.999715	0.914949
P05202	47.411	1	23	23	50.2	Aspartate aminotransferase, mitochondrial OS=Mus musculus GN=Got2 PE=1 SV=1	265112	222231	229445	221048	273269	279497	225279	256067	235243	210270	265255	231170	227834	234651	306389	268094	229546	235546	237378	212451	253456	226531	210394	203577	229992	1	0.89	0.93	0.95	1.04	0.946	0.584	0.135	0.379	0.366	0.536319	0.999997	0.960264	0.426834	0.843194	0.946359
Q9EP71	108.85	3	48	48	49.4	Ankycorbin OS=Mus musculus GN=Rai14 PE=1 SV=1	273205	238889	231429	223393	269637	255768	241685	240908	254119	250050	255806	242589	222570	224336	255657	261776	239105	223719	225935	223298	258099	223646	212704	228110	212373	1	0.95	0.98	0.97	0.97	0.861	0.602	0.256	0.608	0.484	0.273184	0.999962	0.962287	0.735812	0.985978	0.948547
P51885	38.265	1	12	7	38.8	Lumican OS=Mus musculus GN=Lum PE=1 SV=2	213265	209256	207374	253828	225149	257441	254788	231590	253260	242976	239328	228760	199182	221019	283696	285636	250438	212503	248365	272207	303627	237862	210518	210780	206816	1.12	1	1.08	0.92	1.06	0.0351	0.481	0.948	0.32	0.353	0.416834	0.583858	0.950839	1	0.804931	0.791093
Q8BW75	58.557	3	22	22	46.7	Amine oxidase [flavin-containing] B OS=Mus musculus GN=Maob PE=1 SV=4	248117	210559	217077	211457	276165	254493	247502	240125	269591	239994	254350	233278	204767	215628	275645	263512	242110	216813	221372	236787	261755	239592	202225	233386	208327	1.08	0.97	1	0.97	1.02	0.231	0.825	0.671	0.99	0.597	0.670277	0.754771	0.998648	0.984433	0.999999	0.9886
Q99PV0	273.61	2	75	75	36.7	Pre-mRNA-processing-splicing factor 8 OS=Mus musculus GN=Prpf8 PE=1 SV=2	261610	255476	208239	215090	245855	240392	227462	220175	221903	238430	270819	245423	224278	220062	262868	266037	241586	219196	231105	230555	255766	230921	221347	238251	223972	0.97	0.96	0.97	0.98	1.03	0.585	0.624	0.415	0.613	0.734	0.770306	0.963999	0.966392	0.887096	0.973029	0.997705
Q00PI9	84.939	1	28	28	42.1	Heterogeneous nuclear ribonucleoprotein U-like protein 2 OS=Mus musculus GN=Hnrnpul2 PE=1 SV=2	235853	208103	183178	177546	216590	203537	237391	189428	187655	231501	307840	268172	228332	246219	300444	273225	276417	252869	248983	236477	269172	251055	220332	230064	233744	1.03	0.89	0.95	0.94	1.32	0.709	0.00718	0.144	0.527	0.179	0.00100298	0.995773	0.00291169	0.344585	0.921111	0.81029
Q8BHN3	106.91	1	37	37	46.6	Neutral alpha-glucosidase AB OS=Mus musculus GN=Ganab PE=1 SV=1	258134	222270	231790	233572	247448	242250	234794	217388	226014	246816	263914	239870	228054	224619	250608	259485	244577	214139	218932	236753	245251	233086	220746	249331	223599	0.98	0.97	0.97	1	1.01	0.553	0.787	0.475	0.555	0.995	0.903425	0.980701	0.998239	0.943691	0.953429	0.999999
P31428	45.722	1	17	17	52.4	Dipeptidase 1 OS=Mus musculus GN=Dpep1 PE=1 SV=2	267583	236055	243327	239794	265590	261031	255971	242961	261710	255322	247947	228998	216497	212367	243038	261290	210375	203417	216796	235529	249145	220894	201231	216566	202945	1.02	0.95	0.98	0.97	0.92	0.515	0.0651	0.313	0.71	0.605	0.00879219	0.990158	0.335816	0.813934	0.994204	0.958112
Q8BFR5	49.508	2	24	24	60.4	Elongation factor Tu, mitochondrial OS=Mus musculus GN=Tufm PE=1 SV=1	258918	229916	221076	236405	252404	250286	245604	217153	232909	232082	253193	231552	215399	229488	254112	257973	237767	210315	221664	239226	251032	241710	223933	222565	218850	0.98	0.98	0.99	0.99	0.99	0.671	0.773	0.619	0.762	0.885	0.935251	0.993039	0.997998	0.984357	0.996872	0.999747
P43274	21.977	3	23	6	57.5	Histone H1.4 OS=Mus musculus GN=Hist1h1e PE=1 SV=2	238228	225424	177065	183452	304121	251802	232081	203590	273158	381981	249149	240325	199255	211537	286688	248459	229541	172683	206516	271095	229178	221838	182298	249756	192500	1.19	0.91	0.95	0.95	1.05	0.272	0.612	0.293	0.605	0.674	0.433322	0.594053	0.994072	0.93838	0.994073	0.996066
A2AMW0	29.295	1	15	3	54.2	Capping protein (Actin filament) muscle Z-line, beta, isoform CRA_a OS=Mus musculus GN=Capzb PE=1 SV=1	249911	232383	221443	217744	244604	245812	234452	245622	264433	239452	261585	241861	216940	216872	256623	242158	236440	204808	224016	224156	238222	213353	196561	217510	199277	1.05	0.89	0.95	0.94	1.02	0.152	0.665	0.0648	0.325	0.21	0.0370828	0.71314	0.980268	0.115303	0.728928	0.678585
Q05920	129.68	3	36	36	34.5	Pyruvate carboxylase, mitochondrial OS=Mus musculus GN=Pc PE=1 SV=1	240684	210118	215795	235504	254302	263684	238816	221806	204954	223206	245033	234184	206422	218775	245584	275158	231278	207295	198673	243937	264386	251608	204819	228227	217468	1	1.01	1.01	1.01	0.99	0.937	0.916	0.839	0.99	0.884	0.999515	0.999998	0.999985	0.999355	0.999986	0.999906
Q62465	43.096	1	15	15	42.4	Synaptic vesicle membrane protein VAT-1 homolog OS=Mus musculus GN=Vat1 PE=1 SV=3	238248	217204	222540	237754	253321	253672	255911	230498	205175	221941	248926	214086	210464	212268	251655	259102	239914	212004	200300	247858	248307	239495	213731	203816	222062	1	0.99	1.02	0.97	0.97	0.945	0.568	0.885	0.788	0.683	0.951399	1	0.98699	0.999855	0.996878	0.986837
P51174	47.907	1	16	16	41.4	Long-chain specific acyl-CoA dehydrogenase, mitochondrial OS=Mus musculus GN=Acadl PE=1 SV=2	253052	205277	218510	222579	248188	234418	222786	232701	236776	217060	247898	229570	222635	236698	271281	241411	232236	223502	219965	223926	241432	233884	216373	205817	220262	1	0.93	0.94	0.98	1.05	0.986	0.351	0.125	0.201	0.533	0.427522	0.999989	0.708443	0.346656	0.626135	0.987325
P05784	47.538	3	31	28	67.8	Keratin, type I cytoskeletal 18 OS=Mus musculus GN=Krt18 PE=1 SV=5	244149	222034	218614	222269	238139	234309	225206	213746	226914	240902	257800	223832	206981	196635	251976	255373	237954	216006	209515	231532	245217	227431	209552	206994	215436	1	0.97	1.01	0.96	0.99	0.911	0.847	0.693	0.825	0.419	0.928785	0.999992	0.999894	0.975357	0.999234	0.919688
O08749	54.272	1	18	18	46.2	Dihydrolipoyl dehydrogenase, mitochondrial OS=Mus musculus GN=Dld PE=1 SV=2	243511	203214	204104	218567	234850	241194	232574	214991	241776	222460	241654	228629	206038	228816	279391	254192	232889	204512	237268	227801	233124	226560	192792	206955	203265	1.04	0.9	0.98	0.92	1.07	0.334	0.306	0.124	0.737	0.128	0.302107	0.923551	0.671271	0.287416	0.98968	0.533828
P14869	34.216	4	16	16	58	60S acidic ribosomal protein P0 OS=Mus musculus GN=Rplp0 PE=1 SV=3	277316	242752	223112	194053	294823	275417	235000	232064	238048	213313	248746	222192	192630	217193	229551	225773	224538	187939	205725	217674	260547	218247	190104	183762	195443	0.97	0.94	0.96	0.99	0.9	0.79	0.303	0.437	0.442	0.802	0.184034	0.991747	0.637343	0.951043	0.979653	0.999857
Q9WVA4	22.395	2	15	13	75.4	Transgelin-2 OS=Mus musculus GN=Tagln2 PE=1 SV=4	237647	208952	225892	229865	249920	245006	220003	205029	213994	229646	254399	221084	213557	214958	269831	246006	221167	211567	197114	214583	219147	209315	210587	215559	204088	0.97	0.9	0.93	0.97	1.02	0.444	0.79	0.109	0.27	0.508	0.254264	0.95189	0.994368	0.251873	0.55428	0.976019
Q5FWI3	153.8	1	48	47	39.8	Transmembrane protein 2 OS=Mus musculus GN=Tmem2 PE=1 SV=1	240585	246759	221517	199539	246270	241776	211287	225656	232707	231959	255637	237149	219900	200985	241522	241430	216198	198475	213587	212992	242940	215680	196671	201101	193992	0.99	0.91	0.94	0.97	1	0.876	0.996	0.144	0.262	0.56	0.268425	0.99963	1	0.383457	0.712864	0.978705
Q91V88	61.49	3	21	21	39.9	Nephronectin OS=Mus musculus GN=Npnt PE=1 SV=1	270232	243774	232763	214005	250397	252079	213346	243090	262320	249642	240591	237372	194587	201953	256876	224208	211123	208285	205825	180622	222098	205993	175230	214669	172274	1.01	0.88	0.91	0.96	0.93	0.879	0.319	0.115	0.203	0.525	0.00719141	0.99991	0.760139	0.260981	0.572092	0.974944
Q60634	47.037	2	27	27	62.6	Flotillin-2 OS=Mus musculus GN=Flot2 PE=1 SV=2	228192	228509	210507	207453	213824	218389	232179	226936	219785	241178	244804	227738	216129	209606	239612	238900	226944	211065	217230	230527	228605	227970	206366	208894	211186	1.05	0.95	0.99	0.96	1.05	0.139	0.264	0.226	0.775	0.26	0.377273	0.642117	0.651774	0.560124	0.995799	0.775225
P40142	67.63	2	26	26	52.6	Transketolase OS=Mus musculus GN=Tkt PE=1 SV=1	224584	227589	204170	200311	259542	314074	231409	236546	226909	204066	244799	238858	199656	216983	240942	236895	209801	206321	199967	213558	203892	190567	202193	211838	196133	1.09	0.88	0.93	0.94	1.02	0.4	0.707	0.0287	0.21	0.128	0.120241	0.716554	0.997335	0.411426	0.863899	0.925436
P43276	22.576	1	19	9	46.6	Histone H1.5 OS=Mus musculus GN=Hist1h1b PE=1 SV=2	260100	207591	185641	185687	249414	229428	206901	223122	266832	251139	274414	242948	207073	218317	256780	250149	225782	188516	206082	200354	211286	196459	190950	220034	178448	1.08	0.83	0.89	0.93	1.1	0.349	0.283	0.0231	0.152	0.299	0.134159	0.815936	0.667767	0.142969	0.539753	0.896468
A2ARA8	117.55	3	29	29	34.1	Integrin alpha-8 OS=Mus musculus GN=Itga8 PE=1 SV=1	264261	224292	229310	212029	247935	248819	213846	224160	247317	226730	248900	209272	217318	206711	260653	243687	198264	196430	204843	194761	227265	195900	192175	203197	191975	0.99	0.88	0.91	0.97	0.97	0.793	0.619	0.072	0.17	0.644	0.0406168	0.998637	0.978418	0.240613	0.456258	0.991217
E9Q175	144.77	7	50	50	43.6	Unconventional myosin-VI OS=Mus musculus GN=Myo6 PE=1 SV=1	252082	230205	218849	222773	237658	231762	222140	219104	240172	229959	238691	216849	210603	212029	237890	231571	216670	198145	212458	203434	227826	205321	191821	215730	197157	0.98	0.93	0.95	0.98	0.96	0.626	0.314	0.117	0.238	0.579	0.0280088	0.990361	0.790676	0.331146	0.675375	0.972683
P31725	13.049	1	7	7	51.3	Protein S100-A9 OS=Mus musculus GN=S100a9 PE=1 SV=3	113024	124204	131587	102716	112003	136994	117496	113759	98619.7	137295	357900	359197	247977	301569	344899	291117	261853	234073	320180	280917	236867	237835	275986	268865	268814	1.04	0.8	0.86	0.93	2.76	0.696	8.89e-06	0.0343	0.141	0.29	1.65986e-10	0.999336	3.12325e-09	0.0141544	0.135614	0.800988
P27601	44.054	2	21	20	52.3	Guanine nucleotide-binding protein subunit alpha-13 OS=Mus musculus GN=Gna13 PE=1 SV=1	239976	241594	221983	208683	228337	225578	222635	231559	217892	240125	243730	213846	212728	197887	223472	243652	213919	187144	208609	218144	227186	203100	189508	199718	195874	1	0.93	0.98	0.95	0.96	0.962	0.336	0.157	0.725	0.351	0.093109	0.999997	0.845749	0.524883	0.993037	0.771451
P10649	25.97	4	16	9	73.4	Glutathione S-transferase Mu 1 OS=Mus musculus GN=Gstm1 PE=1 SV=2	212906	206037	209824	241699	215403	229996	215526	216535	217747	251468	239418	205681	208984	195528	235796	241344	209663	211363	193869	245817	225360	198943	199922	191821	190077	1.04	0.93	1.02	0.91	1	0.344	0.969	0.177	0.818	0.147	0.261025	0.919122	1	0.608059	0.997999	0.4296
B2M1R6	48.562	12	18	18	43.2	Heterogeneous nuclear ribonucleoprotein K OS=Mus musculus GN=Hnrnpk PE=1 SV=1	205822	171866	188446	200271	223372	226272	224235	181609	177655	197217	231673	231011	209178	212387	261837	237816	237043	222010	219077	215157	234837	236991	212466	224237	224597	1.02	0.99	0.99	1	1.16	0.819	0.0385	0.849	0.819	0.949	0.0193826	0.997831	0.0720152	0.999287	0.998738	1
Q61147	121.15	7	35	34	42.8	Ceruloplasmin OS=Mus musculus GN=Cp PE=1 SV=2	224573	202166	182300	183443	220888	213999	209297	198836	212638	202052	248527	213577	200152	220532	252558	254763	226658	201458	240370	210404	253444	210694	208158	212031	199967	1.02	0.96	1	0.96	1.12	0.596	0.108	0.475	0.986	0.476	0.203058	0.995019	0.303512	0.916378	1	0.925219
Q6P4T2	244.54	2	73	73	38	U5 small nuclear ribonucleoprotein 200 kDa helicase OS=Mus musculus GN=Snrnp200 PE=1 SV=1	236628	225345	195734	190552	229173	216900	205103	200119	204324	207353	257172	219997	210096	201576	245910	253664	213055	200346	208321	209900	234209	213747	197804	206356	208707	0.96	0.93	0.96	0.98	1.05	0.45	0.445	0.274	0.5	0.687	0.521681	0.939986	0.854964	0.704785	0.908814	0.992695
P19783	19.53	3	9	9	53.3	Cytochrome c oxidase subunit 4 isoform 1, mitochondrial OS=Mus musculus GN=Cox4i1 PE=1 SV=2	210311	173557	190345	219790	225577	257855	224778	206535	237037	187119	218997	192125	204336	191622	241792	257329	196883	193891	204424	222684	253974	200587	207712	183302	197553	1.09	0.99	1.03	0.97	1.03	0.275	0.669	0.915	0.743	0.693	0.793743	0.752399	0.995471	0.999993	0.996995	0.99358
O54734	49.027	1	13	13	35.8	Dolichyl-diphosphooligosaccharide--protein glycosyltransferase 48 kDa subunit OS=Mus musculus GN=Ddost PE=1 SV=2	235526	208718	197199	187148	246768	226533	192437	217202	236260	190196	246436	216178	192402	203714	252001	223842	210518	194578	202052	187021	227593	199141	195100	207598	199989	0.99	0.93	0.92	1.01	1.03	0.885	0.675	0.27	0.217	0.787	0.633248	0.999643	0.981517	0.723703	0.61992	0.999769
A2A6Q8	21.132	4	15	13	80.7	Myosin light chain 4 (Fragment) OS=Mus musculus GN=Myl4 PE=1 SV=5	134353	126406	134972	249362	128445	352541	270617	145859	195127	178758	162540	138044	194512	217731	282495	325086	113538	188251	286724	339086	320967	205853	222188	123715	236697	1.48	1.11	1.26	0.89	1.29	0.101	0.184	0.647	0.47	0.736	0.333037	0.522685	0.872859	0.987427	0.801997	0.970981
Q9DCW4	27.623	1	15	15	69.8	Electron transfer flavoprotein subunit beta OS=Mus musculus GN=Etfb PE=1 SV=3	228281	187444	194009	209221	230165	217872	204387	198097	203383	203191	242050	213635	194552	203085	241620	249274	215742	188954	192055	208861	230152	216652	181483	191219	208397	0.98	0.94	0.96	0.97	1.04	0.695	0.509	0.339	0.582	0.718	0.800714	0.996011	0.942281	0.807347	0.963888	0.991572
Q9R112	50.282	3	24	24	52	Sulfide:quinone oxidoreductase, mitochondrial OS=Mus musculus GN=Sqrdl PE=1 SV=3	225888	203989	202028	188841	214918	211874	209736	212789	189861	205582	234056	213198	200377	203394	235803	237400	194836	197032	199932	221172	235178	215108	191058	201262	194772	0.99	0.95	0.97	0.99	1.05	0.902	0.328	0.383	0.52	0.825	0.786842	0.999953	0.838221	0.853948	0.945799	0.998873
Q9WV55	27.855	1	17	16	61	Vesicle-associated membrane protein-associated protein A OS=Mus musculus GN=Vapa PE=1 SV=2	237327	188965	194014	181708	220840	215112	212255	216403	232388	203005	246698	215856	187289	206667	218371	240800	219121	190203	200455	201760	221488	194693	179192	192618	187667	1.06	0.91	0.98	0.93	1.05	0.338	0.472	0.134	0.742	0.207	0.415834	0.876182	0.903688	0.476971	0.995302	0.702593
Z4YKB8	60.85	6	22	15	37.2	Heterochromatin protein 1-binding protein 3 OS=Mus musculus GN=Hp1bp3 PE=1 SV=1	244393	240711	197705	194130	215571	231139	189866	212421	233614	191887	235833	215605	192451	198076	230535	205230	216488	191176	189194	190854	194558	198090	181106	203922	179817	0.97	0.89	0.93	0.96	0.98	0.652	0.792	0.0522	0.162	0.348	0.127854	0.974575	0.996377	0.287927	0.631795	0.969101
Q8BX02	90.244	2	33	32	50.8	KN motif and ankyrin repeat domain-containing protein 2 OS=Mus musculus GN=Kank2 PE=1 SV=1	246426	250925	192966	206081	232546	232297	222397	202396	218707	215357	211098	202430	176222	160949	223140	219584	190041	184259	196716	207234	213439	207166	179634	199407	178700	0.97	1	1.02	0.98	0.86	0.614	0.0959	0.901	0.679	0.682	0.0586487	0.970357	0.121252	0.999993	0.994551	0.99756
E9PYT3	60.231	2	17	16	45.5	Atlastin-3 OS=Mus musculus GN=Atl3 PE=1 SV=1	235870	213755	188550	190738	228855	212786	194418	218945	236168	200283	234288	210717	188708	194819	235574	226414	199549	183430	201477	190439	217997	193206	167462	192056	182577	1	0.9	0.94	0.95	1.01	0.914	0.929	0.119	0.338	0.394	0.29141	0.99999	0.99997	0.379424	0.832433	0.928324
Q64511	181.91	5	62	62	41.6	DNA topoisomerase 2-beta OS=Mus musculus GN=Top2b PE=1 SV=2	239280	206479	195956	207322	236983	224710	199822	200597	210980	207489	233486	206142	188423	198437	215296	227529	198788	181665	193469	186232	222046	188460	181028	206380	180629	0.96	0.94	0.95	0.99	0.96	0.44	0.471	0.279	0.345	0.871	0.278642	0.929797	0.919292	0.761581	0.847458	0.999792
A2AVJ7	158.39	2	50	50	50.1	Ribosome-binding protein 1 OS=Mus musculus GN=Rrbp1 PE=1 SV=1	215756	202583	174194	170135	196036	225634	186697	149032	188278	187929	229950	259684	190310	267615	225872	217751	183335	207116	177595	224261	210700	232932	216471	194207	195221	0.98	0.89	0.86	1.04	1.22	0.747	0.0319	0.172	0.0922	0.505	0.0353506	0.998416	0.0600888	0.47076	0.217169	0.982739
E9Q397	246.26	3	80	73	47.8	Spectrin beta chain, erythrocytic OS=Mus musculus GN=Sptb PE=1 SV=1	214148	318484	160927	204750	204484	361594	193218	140267	142764	168149	203539	194376	175517	228004	197447	244019	166068	181360	194210	211899	216170	220070	201351	188269	194762	0.91	1.02	1	1.02	0.91	0.536	0.542	0.665	0.935	0.695	0.96217	0.974743	0.967402	0.999923	1	0.999902
Q8VIJ6	75.441	1	28	27	46.4	Splicing factor, proline- and glutamine-rich OS=Mus musculus GN=Sfpq PE=1 SV=1	206258	187608	179590	178831	205991	217164	182490	179779	215225	207252	255404	221811	184311	197669	247482	234516	211385	206280	200271	193408	220685	203044	184021	210249	195105	1.05	0.92	0.95	0.97	1.15	0.428	0.098	0.285	0.5	0.504	0.210026	0.952127	0.153469	0.562409	0.85776	0.98292
P01901	41.301	5	16	0	54.2	H-2 class I histocompatibility antigen, K-B alpha chain OS=Mus musculus GN=H2-K1 PE=1 SV=1	304054	180195	202815	150544	193156	207470	186055	172679	172337	184627	255100	237458	189308	210379	251883	210903	208224	193842	227395	195952	234032	187440	186759	174795	192403	0.9	0.85	0.91	0.94	1.11	0.518	0.367	0.0701	0.192	0.303	0.291786	0.820927	0.792085	0.471616	0.819875	0.972856
P55772	57.205	5	13	13	26.3	Ectonucleoside triphosphate diphosphohydrolase 1 OS=Mus musculus GN=Entpd1 PE=2 SV=1	220764	181191	192863	195197	203346	222840	202312	213686	213666	217246	228484	208891	183763	194711	218907	252968	199260	187338	211692	201634	217187	188672	178730	183455	177103	1.08	0.91	1.02	0.9	1.04	0.0836	0.458	0.133	0.821	0.137	0.194088	0.6381	0.940273	0.4933	0.997185	0.317012
P25444	31.231	7	13	13	45.1	40S ribosomal protein S2 OS=Mus musculus GN=Rps2 PE=2 SV=3	234728	208133	202044	160375	239117	264587	209498	221266	243606	189909	213062	215920	172461	211595	211909	206330	198027	176236	178914	181361	205729	190466	178152	173634	166156	1.08	0.89	0.92	0.97	0.98	0.405	0.886	0.0799	0.152	0.559	0.0513433	0.766465	0.998729	0.551229	0.769384	0.995624
Q8R2Y2	71.545	2	23	23	39.8	Cell surface glycoprotein MUC18 OS=Mus musculus GN=Mcam PE=1 SV=1	219773	199162	228449	193226	223517	216029	203774	232382	232065	207614	215195	197025	194810	185963	206011	209737	194377	187890	192352	183877	201453	184363	174163	171098	170583	1.03	0.9	0.97	0.93	0.94	0.558	0.176	0.0344	0.381	0.102	0.00101552	0.957143	0.507351	0.153672	0.938664	0.486297
E9PX70	333.73	3	59	59	24.9	Collagen alpha-1(XII) chain OS=Mus musculus GN=Col12a1 PE=1 SV=1	224913	182703	199849	190078	231704	219611	207677	189415	191023	228611	236508	203274	182337	177514	221477	221040	192236	179870	177847	190254	216881	198561	185599	192780	176399	1.01	0.95	0.94	1.01	0.99	0.891	0.897	0.49	0.421	0.853	0.638525	0.999958	0.999927	0.921224	0.867491	0.999892
Q3TZZ7	94.138	1	28	28	41.8	Extended synaptotagmin-2 OS=Mus musculus GN=Esyt2 PE=1 SV=1	218909	202981	188247	182817	218298	210897	193576	205269	198701	207098	226848	207829	186640	186368	210532	218615	204958	177638	187185	189470	222451	194374	175011	182864	190203	1	0.95	0.96	0.99	1.01	0.877	0.902	0.356	0.466	0.804	0.740373	0.999986	0.999901	0.812855	0.921365	0.998845
Q6P5H2	207.12	1	49	49	35.7	Nestin OS=Mus musculus GN=Nes PE=1 SV=1	250381	199645	193922	190020	218871	188912	198519	196176	196367	205416	209036	207322	183923	194852	216132	203814	199575	195165	188401	185267	215233	194782	170993	192680	185527	0.94	0.95	0.96	0.99	0.96	0.3	0.552	0.287	0.295	0.718	0.336824	0.624622	0.903368	0.807926	0.92134	0.998668
Q9DB20	23.363	3	12	12	60.6	ATP synthase subunit O, mitochondrial OS=Mus musculus GN=Atp5o PE=1 SV=1	201715	175228	173332	182351	210722	228609	204005	193842	213101	178366	206527	196078	180074	202665	231668	230508	191861	183868	205301	210317	222546	202216	175302	174141	180165	1.08	0.94	1	0.93	1.08	0.224	0.221	0.333	0.931	0.291	0.511265	0.718828	0.727614	0.826054	0.999989	0.784826
Q78PY7	102.09	3	38	38	47.4	Staphylococcal nuclease domain-containing protein 1 OS=Mus musculus GN=Snd1 PE=1 SV=1	211416	200570	175556	185982	219970	208667	194821	172093	207770	205048	221035	202111	182748	189423	214560	204663	197707	183695	185823	200769	216314	196809	177307	196118	189053	0.99	0.97	0.96	1	1.02	0.939	0.762	0.502	0.422	0.963	0.934529	0.999966	0.996617	0.947856	0.930957	0.999996
P97351	29.885	1	19	19	64	40S ribosomal protein S3a OS=Mus musculus GN=Rps3a PE=1 SV=3	236905	200438	196348	173647	237446	247195	196537	193211	215710	191373	211642	198588	171209	199237	205925	191796	195445	168947	177175	187524	208218	189626	180518	186296	170760	1	0.95	0.93	1.02	0.94	0.984	0.478	0.314	0.178	0.733	0.165184	1	0.873618	0.916167	0.817822	0.999234
Q8JZR0	76.205	1	27	25	39.8	Long-chain-fatty-acid--CoA ligase 5 OS=Mus musculus GN=Acsl5 PE=1 SV=1	216040	175161	192869	173699	235636	201613	208165	227547	222620	190800	214948	195858	169151	174406	216506	208381	208638	199828	189840	188339	202637	194116	168076	174093	176050	1.06	0.94	1.02	0.92	0.98	0.399	0.796	0.394	0.626	0.0813	0.277835	0.864987	0.995126	0.87523	0.99364	0.661378
G5E8F1	127.4	8	30	30	29	Integrin alpha M, isoform CRA_a OS=Mus musculus GN=Itgam PE=1 SV=1	171809	141670	143369	154267	155433	173151	125784	129808	140574	141252	280485	278342	223102	225563	254348	242606	227558	196457	220725	224641	236562	209170	216982	195143	208622	0.93	0.85	0.88	0.96	1.65	0.265	6.57e-05	0.0262	0.0771	0.4	2.20979e-08	0.876676	5.60495e-07	0.0267983	0.124753	0.93727
P46638	24.489	10	13	12	63.3	Ras-related protein Rab-11B OS=Mus musculus GN=Rab11b PE=1 SV=3	209905	191109	190250	184440	219335	198254	211479	195663	195947	209706	209986	201186	190763	182361	200517	212477	201173	169500	181664	198906	222718	188738	174654	190205	181703	1.02	0.97	0.98	0.99	0.99	0.652	0.826	0.554	0.631	0.916	0.756625	0.996364	0.99937	0.974749	0.989583	0.999938
Q99PT1	23.407	1	11	11	61.8	Rho GDP-dissociation inhibitor 1 OS=Mus musculus GN=Arhgdia PE=1 SV=3	198893	174697	180408	199333	212155	223180	198347	197334	200188	216109	215267	197252	180011	186655	227994	214040	192796	181242	187144	194894	210366	178057	172191	193698	177344	1.07	0.93	0.96	0.96	1.04	0.147	0.491	0.217	0.521	0.395	0.280051	0.610432	0.9074	0.537397	0.93738	0.929052
P50544	70.875	2	29	29	54.6	Very long-chain specific acyl-CoA dehydrogenase, mitochondrial OS=Mus musculus GN=Acadvl PE=1 SV=3	203310	194763	172907	196304	228723	224060	197019	179324	195211	190497	202451	190680	182255	191020	236537	219744	187578	168862	200717	197493	232680	191174	172029	170164	181396	0.99	0.94	0.97	0.97	1.01	0.885	0.919	0.44	0.664	0.676	0.922259	0.99987	0.999968	0.911357	0.991794	0.993406
Q60931	30.752	2	12	12	50.9	Voltage-dependent anion-selective channel protein 3 OS=Mus musculus GN=Vdac3 PE=1 SV=1	231053	190570	175692	186986	216509	222818	192614	161876	207256	184585	221048	207946	172647	200279	233381	226015	197224	163243	195777	193361	215270	192679	159137	183126	157124	0.97	0.88	0.94	0.93	1.03	0.669	0.65	0.127	0.438	0.373	0.520687	0.992077	0.98905	0.427198	0.922322	0.880016
Q9WTQ5	180.69	1	43	43	43.1	A-kinase anchor protein 12 OS=Mus musculus GN=Akap12 PE=1 SV=1	179728	166130	173434	171189	179208	181730	171222	178948	171550	182363	231061	211670	193248	200606	233064	236788	203211	198230	194054	200223	225233	208919	188025	200977	198901	1.02	0.96	0.97	0.99	1.23	0.387	0.00333	0.38	0.515	0.846	0.000162604	0.99486	0.000928832	0.782703	0.89677	0.999048
Q8R1F1	84.818	2	24	24	38.9	Niban-like protein 1 OS=Mus musculus GN=Fam129b PE=2 SV=2	184342	187508	182793	191489	272485	266632	213762	177906	163030	183810	174884	172987	167757	171959	218922	216436	197566	165924	153559	214132	216216	204199	187223	190998	186516	0.99	1.09	1.05	1.04	0.89	0.891	0.268	0.174	0.651	0.56	0.769407	0.999904	0.768412	0.921362	0.992403	0.99463
P47754	32.967	2	12	10	65.4	F-actin-capping protein subunit alpha-2 OS=Mus musculus GN=Capza2 PE=1 SV=3	226927	186878	176506	191598	224540	223423	192279	191923	195767	197729	224917	175065	169991	183341	220671	221468	188691	168225	187888	181423	223357	182525	165747	184669	167718	0.99	0.95	0.97	0.98	0.97	0.976	0.668	0.536	0.751	0.709	0.712036	0.999991	0.9885	0.94533	0.994836	0.996549
G5E8C3	40.095	2	7	7	25.8	G protein-coupled receptor, family C, group 5, member A OS=Mus musculus GN=Gprc5a PE=1 SV=1	212631	209398	205023	170083	232104	198687	177378	246639	224334	214100	190166	202605	163337	168318	244683	184755	167680	211876	195267	171173	183391	180236	167911	159731	170892	1.03	0.89	0.96	0.93	0.94	0.707	0.481	0.221	0.705	0.184	0.0904929	0.991876	0.920607	0.596845	0.98378	0.878666
Q64444	34.351	2	9	9	33.1	Carbonic anhydrase 4 OS=Mus musculus GN=Ca4 PE=1 SV=1	212061	206491	180823	172298	193587	203369	185721	189208	214257	202155	193686	203558	181020	186457	214793	215825	193756	186112	199899	186169	182201	178235	173500	186243	178867	1.03	0.92	1	0.92	1.01	0.52	0.759	0.0489	0.95	0.0308	0.158117	0.941792	0.995982	0.28	0.999997	0.256056
O35639	36.384	1	23	23	69.3	Annexin A3 OS=Mus musculus GN=Anxa3 PE=1 SV=4	202370	201634	186645	176990	213422	238331	168726	204558	186899	203474	196974	200270	168195	174928	205495	237908	184446	172087	186579	191806	184889	180226	168750	156805	171420	1.02	0.91	1.03	0.89	0.96	0.807	0.49	0.103	0.723	0.109	0.222227	0.996896	0.977842	0.659377	0.991795	0.402859
Q542I8	84.893	5	28	28	43.2	Integrin beta OS=Mus musculus GN=Itgb2 PE=1 SV=1	163949	151609	153342	133945	142695	146079	126628	132050	135014	129535	278757	256254	219364	225223	242803	230871	207411	211708	218972	198633	217977	191713	213463	210444	198075	0.9	0.84	0.87	0.97	1.64	0.0379	2.82e-05	0.0144	0.0362	0.359	2.71304e-10	0.46971	1.32922e-08	0.00364321	0.0210112	0.930564
P25911	58.812	1	24	22	50.2	Tyrosine-protein kinase Lyn OS=Mus musculus GN=Lyn PE=1 SV=4	212940	188158	153827	173102	198688	197301	179270	208749	220569	193520	220431	196394	174563	174355	213387	211856	194027	182079	186931	171126	200250	178293	158336	179562	168562	1.08	0.9	0.97	0.94	1.06	0.273	0.471	0.153	0.611	0.238	0.347852	0.724221	0.893526	0.504702	0.978189	0.830253
P35279	23.59	1	13	1	64.4	Ras-related protein Rab-6A OS=Mus musculus GN=Rab6a PE=1 SV=4	206849	184306	190282	182962	213738	196394	186642	189073	196885	181615	209281	184180	180083	169903	205876	208508	187796	169996	168991	185053	199458	177596	180384	184363	187252	0.97	0.98	0.97	1.01	0.97	0.47	0.559	0.684	0.594	0.798	0.676231	0.961661	0.954988	0.98744	0.954076	0.999524
Q00623	30.615	2	20	20	58.3	Apolipoprotein A-I OS=Mus musculus GN=Apoa1 PE=1 SV=2	124215	161117	120505	112347	124182	191860	131332	115668	104273	144577	210619	200384	211281	235753	187100	282748	193915	210620	287852	247118	241391	223502	226834	188884	240026	1.07	1.07	1.17	0.92	1.63	0.675	0.000311	0.273	0.144	0.416	3.17357e-06	0.986008	0.00191868	0.915057	0.315898	0.789243
P51660	79.481	1	28	28	45.2	Peroxisomal multifunctional enzyme type 2 OS=Mus musculus GN=Hsd17b4 PE=1 SV=3	215532	183580	190580	190343	219608	198696	190079	173466	206767	186950	206713	188354	175394	170238	201311	206136	192252	171508	172623	179934	194249	178820	167184	177191	169449	0.96	0.94	0.98	0.96	0.94	0.379	0.288	0.24	0.699	0.409	0.18431	0.863656	0.703003	0.735186	0.99189	0.92969
Q8CGB6	152.01	2	37	35	32	Tensin-2 OS=Mus musculus GN=Tns2 PE=1 SV=1	237358	192235	203019	184199	212106	215292	183710	185940	190755	197337	193958	174058	171991	166884	204338	205167	172219	172065	182986	182761	197832	177394	172205	164226	165898	0.95	0.96	1	0.96	0.89	0.339	0.0737	0.493	0.919	0.389	0.0447915	0.785376	0.157675	0.95742	0.999989	0.937444
Q8K1M3	45.589	4	19	17	56.7	Protein kinase, cAMP dependent regulatory, type II alpha OS=Mus musculus GN=Prkar2a PE=1 SV=1	200849	198549	166548	172899	196622	195413	191250	167211	152289	189039	205275	189945	174460	185980	224248	217761	197854	176276	167670	193984	210324	202086	171011	188935	167661	0.96	0.96	0.97	0.99	1.05	0.484	0.457	0.521	0.672	0.831	0.696511	0.956513	0.938858	0.957915	0.990762	0.999304
Q921G7	68.09	2	24	24	46.4	Electron transfer flavoprotein-ubiquinone oxidoreductase, mitochondrial OS=Mus musculus GN=Etfdh PE=1 SV=1	198438	176905	171246	190152	192125	204823	187676	182529	204575	182036	199270	179757	177354	187169	205479	207247	182605	175079	192740	192074	209367	183505	171589	174452	170028	1.04	0.96	1	0.96	1.02	0.389	0.605	0.382	0.985	0.373	0.716682	0.924841	0.986662	0.856972	1	0.849109
A2AIM4	32.993	3	26	3	63.4	Tropomyosin beta chain OS=Mus musculus GN=Tpm2 PE=1 SV=1	161633	157355	128190	201169	159608	208158	190431	174285	202773	158546	194827	165563	169300	194433	233210	237602	166712	176225	220920	205637	272884	198148	170856	157610	179607	1.16	1.02	1.05	0.97	1.18	0.127	0.106	0.926	0.601	0.75	0.325529	0.699934	0.558038	0.999405	0.985533	0.998405
Q3UIJ9	53.896	8	28	28	58.6	Myocardial zonula adherens protein OS=Mus musculus GN=Myzap PE=1 SV=1	222392	188552	194511	176175	189505	207015	190650	183597	208763	196490	199862	183429	176227	179049	193915	208243	174291	164880	186052	174781	196715	168393	159114	168026	161657	1.02	0.92	0.97	0.94	0.96	0.711	0.42	0.0856	0.562	0.296	0.0565817	0.996814	0.908408	0.430256	0.982123	0.747185
P97450	12.496	2	7	7	50.9	ATP synthase-coupling factor 6, mitochondrial OS=Mus musculus GN=Atp5j PE=1 SV=1	182359	140798	166718	173095	185506	219301	201043	188713	210912	175027	192266	175440	165936	178045	220443	230065	183922	170787	198353	192724	203801	183067	170170	165857	172921	1.17	0.96	1.05	0.92	1.1	0.0363	0.215	0.559	0.529	0.215	0.138125	0.144014	0.637008	0.972489	0.946996	0.673156
Q64433	10.963	1	9	9	75.5	10 kDa heat shock protein, mitochondrial OS=Mus musculus GN=Hspe1 PE=1 SV=2	192232	164933	161206	161687	189958	193620	177363	185684	188324	185021	212318	191238	167996	189011	200854	226230	197216	173250	177473	187440	201102	192075	164647	170915	193088	1.07	0.96	1	0.96	1.11	0.161	0.11	0.465	0.982	0.526	0.367799	0.749211	0.382798	0.929227	1	0.928082
Q62167	73.101	2	31	7	49.2	ATP-dependent RNA helicase DDX3X OS=Mus musculus GN=Ddx3x PE=1 SV=3	205606	157266	166602	161224	206279	193588	180113	165283	159745	167716	211235	192283	177575	177425	214098	211145	195747	174838	169062	194299	217144	196594	175632	182486	185310	0.97	0.98	0.97	1.01	1.08	0.681	0.279	0.785	0.63	0.816	0.343332	0.982942	0.684089	0.998746	0.988408	0.999525
B1AU25	66.113	2	26	26	53.9	Apoptosis-inducing factor 1, mitochondrial OS=Mus musculus GN=Aifm1 PE=1 SV=1	206144	178018	173432	186412	202277	209435	186354	172937	185864	187872	200849	176551	171039	171841	199470	218288	174388	166537	179646	189105	203783	185676	164431	172332	164359	1	0.97	1.01	0.96	0.97	0.939	0.579	0.562	0.907	0.536	0.817779	0.999992	0.984012	0.977355	0.999832	0.945354
P28843	87.436	1	24	24	32.5	Dipeptidyl peptidase 4 OS=Mus musculus GN=Dpp4 PE=1 SV=3	207497	193678	164637	175200	191320	195535	184096	172872	203065	207850	220841	187946	159640	176279	212934	213745	179638	157441	178513	179894	187706	181577	150850	180541	149240	1.03	0.89	0.95	0.93	1.03	0.539	0.76	0.171	0.539	0.359	0.372194	0.985647	0.993389	0.423165	0.930417	0.866025
Q9JK53	43.292	1	17	17	42.1	Prolargin OS=Mus musculus GN=Prelp PE=1 SV=2	194225	202118	174064	174223	197167	196039	189249	172132	188551	206446	194711	182025	165321	164043	196565	208811	183376	162320	167956	195641	215035	178537	163168	167318	160775	1.01	0.98	1.02	0.96	0.96	0.799	0.412	0.738	0.804	0.602	0.714176	0.999628	0.947322	0.997153	0.998377	0.970256
P14148	31.419	2	18	18	49.3	60S ribosomal protein L7 OS=Mus musculus GN=Rpl7 PE=1 SV=2	224566	188906	174839	153309	218603	226719	186424	171222	203864	182631	203854	186003	158857	195407	189679	195419	182849	158876	176075	162156	197984	178298	160971	166703	148679	1.01	0.91	0.94	0.97	0.97	0.857	0.803	0.191	0.295	0.661	0.331161	0.999841	0.994375	0.742028	0.902417	0.996845
Q61235	56.381	1	19	18	43.3	Beta-2-syntrophin OS=Mus musculus GN=Sntb2 PE=1 SV=2	210084	206021	175111	165431	187658	185996	184316	158887	169389	197127	200157	201887	169423	166206	196957	202482	190291	168788	171050	184350	198487	190216	176481	171628	163776	0.95	0.96	0.98	0.98	0.99	0.413	0.881	0.534	0.754	0.718	0.84734	0.872254	0.999682	0.961035	0.99663	0.997491
P17182	47.14	9	19	17	57.1	Alpha-enolase OS=Mus musculus GN=Eno1 PE=1 SV=3	174515	172232	146196	165245	183946	195441	178786	178194	187927	191497	208968	195260	172153	189426	225868	204462	181661	172023	196820	190087	181711	178027	174721	181190	161352	1.11	0.88	0.95	0.93	1.18	0.0541	0.0275	0.0584	0.432	0.0864	0.0180754	0.252562	0.0161463	0.0889203	0.804984	0.511735
Q62087	39.351	3	10	10	39.3	Serum paraoxonase/lactonase 3 OS=Mus musculus GN=Pon3 PE=1 SV=2	211396	172332	186935	175144	221882	191719	179410	196636	229995	169822	194429	173163	172846	152501	208707	184172	173975	167519	156259	168157	203107	178573	161424	168800	168618	1	0.98	0.94	1.04	0.93	0.996	0.363	0.762	0.402	0.51	0.240595	1	0.812355	0.996626	0.912614	0.986449
Q9EPT5	70.146	1	14	14	18	Solute carrier organic anion transporter family member 2A1 OS=Mus musculus GN=Slco2a1 PE=1 SV=2	231783	196531	190122	172243	190853	203250	171970	190193	204679	192603	194782	179450	169745	164442	188519	211846	166865	160264	171530	175946	181415	161222	158268	153961	153782	0.98	0.9	0.99	0.91	0.91	0.782	0.173	0.0459	0.807	0.165	0.0253403	0.995976	0.496303	0.455183	0.999594	0.574458
Q91ZW3	121.63	4	41	41	36.9	SWI/SNF-related matrix-associated actin-dependent regulator of chromatin subfamily A member 5 OS=Mus musculus GN=Smarca5 PE=1 SV=1	206329	177903	163571	167679	205453	192142	175416	181922	212129	179157	205992	182871	159062	178637	193625	201532	177761	155281	184521	164551	195466	172678	156907	180113	159252	1.02	0.94	0.96	0.98	1	0.703	0.995	0.325	0.532	0.736	0.642544	0.996103	1	0.846668	0.962008	0.996541
Q3TML0	48.689	2	16	16	43.6	Protein disulfide-isomerase A6 OS=Mus musculus GN=Pdia6 PE=1 SV=1	202921	164966	161347	159477	213363	184386	178893	182215	179955	179605	214877	180156	167882	184821	197535	198952	185859	152045	182004	183011	203490	170486	152922	176314	168752	1	0.92	0.95	0.97	1.05	0.867	0.518	0.228	0.462	0.609	0.791389	0.999998	0.939412	0.701492	0.938436	0.983694
P80315	58.066	5	26	26	54.9	T-complex protein 1 subunit delta OS=Mus musculus GN=Cct4 PE=1 SV=3	181811	175859	166851	171994	212103	216014	172984	172865	143518	160940	196938	173092	156487	170925	217150	200285	187356	174429	170882	184481	208025	179723	181235	158675	175743	0.95	0.99	1	0.98	1.01	0.523	0.963	0.9	0.902	0.743	0.930877	0.962903	0.999981	0.999774	0.999999	0.999446
Q70IV5	173.21	1	47	47	37	Synemin OS=Mus musculus GN=Synm PE=1 SV=2	198856	178994	160298	177232	184453	188958	189963	179849	175639	205394	180348	174127	157773	170079	194818	200597	173442	166031	174327	185343	204120	182217	158080	172085	170435	1.04	1.01	1.03	0.99	0.97	0.344	0.617	0.862	0.605	0.776	0.68347	0.893804	0.985341	0.999429	0.985563	0.998362
E9Q557	332.91	2	88	88	33.7	Desmoplakin OS=Mus musculus GN=Dsp PE=1 SV=1	202087	179384	165864	182951	191701	214875	193427	180850	185794	192841	189878	166178	158518	167318	189384	211775	164421	154029	174104	185314	195807	168315	157563	157715	170951	1.05	0.98	1.02	0.96	0.94	0.301	0.282	0.659	0.797	0.549	0.205166	0.893915	0.854332	0.99354	0.996083	0.935951
E9QP46	782.13	10	137	82	25.8	Nesprin-2 OS=Mus musculus GN=Syne2 PE=1 SV=1	210108	165109	181042	182271	198980	203206	165562	178900	190795	172909	197013	161538	169304	175148	199686	198977	159402	173032	170710	159188	196436	161235	164418	192628	166758	0.97	0.98	0.95	1.02	0.96	0.632	0.539	0.699	0.446	0.705	0.652972	0.986311	0.961127	0.993778	0.929554	0.994875
P35700	22.176	4	11	10	47.7	Peroxiredoxin-1 OS=Mus musculus GN=Prdx1 PE=1 SV=1	184527	172191	156676	178657	200102	217682	174766	175967	168079	184288	196328	179604	155902	179548	200712	212821	175171	160836	166999	178649	192573	175085	163986	172258	163143	1.03	0.95	0.98	0.97	1.02	0.628	0.73	0.395	0.764	0.636	0.883202	0.983999	0.995934	0.920597	0.997483	0.986353
Q9QUI0	21.782	4	11	4	71.5	Transforming protein RhoA OS=Mus musculus GN=Rhoa PE=1 SV=1	212515	191838	168594	133136	215305	194547	140080	254523	201805	136886	201078	200490	159455	153157	246374	175501	190257	171065	189527	157651	183295	179637	138798	128290	149329	1.01	0.81	0.92	0.88	1.04	0.971	0.747	0.107	0.485	0.142	0.51097	0.999997	0.9959	0.463049	0.951054	0.863315
Q61941	113.84	4	37	37	36	NAD(P) transhydrogenase, mitochondrial OS=Mus musculus GN=Nnt PE=1 SV=2	131373	157837	172077	110471	248343	195184	103502	84493.2	185621	177315	249429	164991	100180	179845	194061	273452	173957	244353	265560	182603	267481	99628.6	166444	167214	170344	0.91	0.98	1.28	0.76	1.08	0.628	0.714	0.907	0.169	0.149	0.221432	0.991552	0.99373	0.999971	0.575511	0.513407
Q9CQQ7	28.948	1	15	15	44.9	ATP synthase F(0) complex subunit B1, mitochondrial OS=Mus musculus GN=Atp5f1 PE=1 SV=1	177209	163200	157071	175004	179192	209719	190184	172833	201794	165357	182329	171931	164360	177702	202449	212915	168409	159600	183011	184866	203143	172528	159845	161244	168020	1.1	0.96	1.01	0.95	1.06	0.111	0.263	0.495	0.889	0.479	0.47941	0.46668	0.894373	0.965039	0.999674	0.915111
Q8BMD8	52.901	1	19	19	41.5	Calcium-binding mitochondrial carrier protein SCaMC-1 OS=Mus musculus GN=Slc25a24 PE=1 SV=1	189097	186425	205422	179986	186653	189384	171002	155955	195562	175015	198886	183128	184843	171266	183916	198976	178176	156260	165234	168981	187941	166198	161040	162307	161870	0.94	0.91	0.94	0.97	0.97	0.183	0.42	0.0372	0.227	0.55	0.101604	0.57843	0.968617	0.28609	0.671142	0.955065
P49312	34.196	2	14	12	50	Heterogeneous nuclear ribonucleoprotein A1 OS=Mus musculus GN=Hnrnpa1 PE=1 SV=2	127020	122483	96668.2	119614	113805	140004	165764	103060	126017	168837	247800	239479	194642	195160	237361	216402	219361	233350	191390	192558	212864	201163	210459	179622	205229	1.21	0.91	0.94	0.96	1.92	0.128	1.76e-05	0.167	0.436	0.428	8.79891e-08	0.336436	6.06206e-07	0.495865	0.872676	0.958837
F6XLV1	186.63	1	61	61	42.9	Protein E030010N08Rik OS=Mus musculus GN=E030010N08Rik PE=1 SV=2	175173	175295	161493	188732	175450	206100	173568	156840	162530	177382	171208	173148	164537	172129	196164	215302	176081	168917	172999	188315	232857	180929	159896	174354	157774	1	1.03	1.05	0.98	1	0.957	0.988	0.769	0.401	0.783	0.914705	1	1	0.989559	0.94851	0.998946
Q9WTP7	25.426	2	14	14	66.1	GTP:AMP phosphotransferase AK3, mitochondrial OS=Mus musculus GN=Ak3 PE=1 SV=3	194789	169409	157014	168273	218701	197226	184427	163923	179994	183671	190746	180941	163196	163150	201075	195677	184801	156659	150226	173136	201447	185879	159677	158055	173009	1	0.98	0.96	1.02	0.99	0.924	0.933	0.704	0.504	0.766	0.901605	1	0.999862	0.996236	0.963729	0.998132
Q8BH59	74.569	2	29	25	50.4	Calcium-binding mitochondrial carrier protein Aralar1 OS=Mus musculus GN=Slc25a12 PE=1 SV=1	187481	171835	155883	174321	182789	205932	178809	165277	176569	179637	191952	173544	151594	173020	202306	208766	174104	161950	176746	185965	202790	175114	165605	164744	162251	1.04	0.98	1.02	0.96	1.02	0.457	0.746	0.726	0.789	0.5	0.914218	0.963632	0.994782	0.992754	0.998272	0.950516
Q61033	75.167	1	22	12	40.8	Lamina-associated polypeptide 2, isoforms alpha/zeta OS=Mus musculus GN=Tmpo PE=1 SV=4	199329	202522	160591	170709	184424	193637	170891	166695	172120	189629	182493	199506	155855	170855	190571	191603	176305	168984	167139	176040	174781	175753	166198	172118	162506	0.97	0.95	0.98	0.97	0.98	0.655	0.756	0.312	0.713	0.292	0.611786	0.976064	0.992057	0.785916	0.990446	0.958386
P42932	59.555	6	28	28	53.3	T-complex protein 1 subunit theta OS=Mus musculus GN=Cct8 PE=1 SV=3	180988	166481	156912	180692	202575	204747	178785	164152	158060	162547	193922	170361	162106	166221	194429	202987	184570	166590	161922	180441	200856	185521	168482	170622	173769	0.98	1.01	1.01	1	1	0.73	1	0.782	0.856	0.939	0.977973	0.99555	1	0.999262	0.99973	0.999998
A2ACG7	67.501	2	15	15	33.2	Dolichyl-diphosphooligosaccharide--protein glycosyltransferase subunit 2 OS=Mus musculus GN=Rpn2 PE=1 SV=1	211814	170778	168110	166462	220227	186454	171331	144746	173180	175591	198316	178104	165450	162896	189664	194973	178544	149904	165338	165108	202021	168542	154312	167684	160917	0.91	0.95	0.95	1	0.95	0.255	0.578	0.442	0.439	0.988	0.54116	0.610255	0.949673	0.957405	0.958816	1
P62281	18.431	1	12	12	50.6	40S ribosomal protein S11 OS=Mus musculus GN=Rps11 PE=1 SV=3	210491	180139	172770	162324	211015	209242	176212	198088	197735	166455	179425	182751	154075	175226	172323	172623	174702	161271	154760	156944	176904	173147	156924	161699	151607	1.01	0.95	0.95	1	0.92	0.844	0.25	0.251	0.225	0.99	0.0293812	0.999307	0.553076	0.887442	0.887603	1
P19253	23.464	3	12	12	44.8	60S ribosomal protein L13a OS=Mus musculus GN=Rpl13a PE=1 SV=4	204016	178147	175581	174291	201150	203645	178047	176288	171668	177496	183944	183907	159650	208803	184443	163931	165232	149774	167028	165692	173605	173330	147142	157888	147070	0.97	0.87	0.88	0.98	0.99	0.563	0.797	0.0373	0.0413	0.69	0.00925587	0.971361	0.998256	0.0647949	0.115153	0.998152
Q8K4L3	243.16	6	54	54	29.7	Supervillin OS=Mus musculus GN=Svil PE=1 SV=1	208185	192482	166147	166138	191262	182709	174816	164891	177951	182244	181544	170225	160133	162877	183587	188492	161415	160978	163306	169696	184241	168319	162474	173637	163712	0.95	0.99	0.98	1.01	0.93	0.413	0.217	0.86	0.681	0.782	0.248384	0.803968	0.432113	0.999845	0.995047	0.999381
P99024	49.67	1	22	4	68.9	Tubulin beta-5 chain OS=Mus musculus GN=Tubb5 PE=1 SV=1	178412	161685	161291	162175	221322	206581	193579	172203	171950	173928	177260	161828	150932	166714	201124	186564	174540	150975	142497	192363	178792	171305	156014	170748	161578	1.04	0.98	0.99	0.99	0.97	0.577	0.729	0.734	0.85	0.947	0.68363	0.980577	0.991144	0.997511	0.999741	0.999904
P29758	48.354	1	17	17	51.3	Ornithine aminotransferase, mitochondrial OS=Mus musculus GN=Oat PE=1 SV=1	169710	147792	154748	164511	202468	169299	181228	173449	170462	175047	192641	171511	159062	158818	198448	206908	191521	154200	156082	182751	185525	192562	141575	159314	170219	1.04	0.96	1.01	0.95	1.05	0.495	0.508	0.616	0.894	0.564	0.896114	0.985307	0.954931	0.983366	0.999711	0.950943
P84078	20.697	6	9	5	47	ADP-ribosylation factor 1 OS=Mus musculus GN=Arf1 PE=1 SV=2	167308	151819	154401	174626	196101	199953	182479	157227	143039	156097	175748	154954	150616	158557	191981	202673	190593	141612	151948	211299	184675	201338	161387	180024	184688	0.99	1.1	1.08	1.02	0.99	0.904	0.827	0.143	0.484	0.782	0.668405	0.99999	0.99973	0.762423	0.863555	0.999565
Q9CU62	143.23	2	58	58	49.1	Structural maintenance of chromosomes protein 1A OS=Mus musculus GN=Smc1a PE=1 SV=4	209051	160940	153996	160517	184599	186975	168184	165296	188054	173768	204523	171792	160841	159339	186568	191232	176322	156342	160103	162229	186280	163398	156952	171029	160928	1.02	0.95	0.96	0.99	1.02	0.759	0.813	0.411	0.516	0.87	0.86482	0.998991	0.998733	0.908221	0.951356	0.999883
P62702	29.597	2	18	5	58.9	40S ribosomal protein S4, X isoform OS=Mus musculus GN=Rps4x PE=2 SV=2	213022	190844	179164	159337	216821	218209	174826	163342	183684	152590	187853	159888	155492	174919	182053	174385	160343	156700	149453	159183	178437	154602	156968	154708	152236	0.93	0.93	0.93	1	0.9	0.406	0.165	0.147	0.152	0.912	0.0486518	0.763579	0.426939	0.794456	0.82213	0.999998
Q91VM5	42.161	2	17	4	39.2	RNA binding motif protein, X-linked-like-1 OS=Mus musculus GN=Rbmxl1 PE=2 SV=1	208955	169851	157714	152524	185001	164996	168961	167421	193651	175375	177594	183089	156760	159780	188222	177781	168840	157906	166534	157027	175216	165674	160128	167818	186077	1	0.99	0.96	1.03	0.99	0.991	0.932	0.815	0.361	0.388	0.852281	0.99999	0.999683	0.999295	0.919994	0.974749
Q3U0S6	103.56	1	29	29	40.3	Ras-interacting protein 1 OS=Mus musculus GN=Rasip1 PE=1 SV=3	193515	192306	161649	160914	167058	162567	164720	153623	154804	174241	194255	177509	170106	167018	195151	181766	176955	161087	161673	171842	180330	173005	163194	171543	158422	0.93	0.94	0.94	0.99	1.03	0.161	0.545	0.147	0.202	0.817	0.166095	0.409695	0.933792	0.533749	0.645951	0.999707
O08917	47.513	5	24	24	67.1	Flotillin-1 OS=Mus musculus GN=Flot1 PE=1 SV=1	178236	180215	152019	170683	170680	170237	156827	175731	176437	166258	190241	180554	170439	165622	186139	186496	176494	155926	171238	169326	181456	178074	148077	166593	156693	0.99	0.93	0.96	0.97	1.05	0.863	0.268	0.156	0.354	0.489	0.502092	0.999741	0.767573	0.41938	0.87254	0.923607
P47911	33.509	2	17	17	38.2	60S ribosomal protein L6 OS=Mus musculus GN=Rpl6 PE=1 SV=3	209351	183448	168548	152105	205311	215487	171040	166349	188185	161095	192959	162360	151479	179632	185831	178167	161193	144014	159974	152407	178326	153243	147628	166677	145415	0.98	0.91	0.91	0.99	0.95	0.839	0.535	0.142	0.153	0.909	0.125386	0.998474	0.929911	0.647144	0.692354	0.999992
P80314	57.477	1	27	27	60	T-complex protein 1 subunit beta OS=Mus musculus GN=Cct2 PE=1 SV=4	162968	161841	145444	161156	197045	200788	175472	163159	162886	160581	185258	159772	146887	168492	197212	197399	178584	153095	157789	181815	194842	176096	162860	168429	159860	1.04	1.01	1.01	0.99	1.04	0.533	0.648	0.901	0.849	0.925	0.955942	0.971081	0.984236	0.99999	0.99963	0.999953
P07759	46.879	1	11	5	31.6	Serine protease inhibitor A3K OS=Mus musculus GN=Serpina3k PE=1 SV=2	122463	136345	101066	112534	144897	177799	132637	117126	109552	139231	164709	216366	146241	214083	180945	271685	148531	195882	264725	227828	168463	173026	197023	188363	203958	1.1	1.01	1.2	0.84	1.49	0.445	0.0041	0.84	0.241	0.246	0.000353115	0.97295	0.0386913	0.999986	0.347448	0.391924
K3W4L0	230.99	6	60	60	31.6	Unconventional myosin-XVIIIa OS=Mus musculus GN=Myo18a PE=1 SV=1	198725	172704	177748	160941	189098	181205	158918	147690	158674	162756	186370	177585	167914	157617	180413	184038	167383	161432	166303	159583	185814	166804	162727	159564	159401	0.9	0.96	0.96	0.99	0.97	0.0658	0.512	0.34	0.381	0.885	0.185159	0.157408	0.933299	0.874756	0.918239	0.999952
Q99LC5	35.009	1	13	13	44.7	Electron transfer flavoprotein subunit alpha, mitochondrial OS=Mus musculus GN=Etfa PE=1 SV=2	171141	151676	153481	152625	209606	178907	167346	169428	170923	165209	180665	167235	143233	157780	229358	189909	169388	160081	163215	177732	185954	168550	142984	145288	156157	1.02	0.91	0.98	0.93	1.05	0.73	0.694	0.387	0.916	0.226	0.802628	0.999605	0.973396	0.752079	0.998707	0.882854
G3X8T9	46.766	9	18	16	45	Serine (Or cysteine) peptidase inhibitor, clade A, member 3N, isoform CRA_a OS=Mus musculus GN=Serpina3n PE=1 SV=1	112123	110020	99488.7	107740	115073	125301	103468	103784	105361	128977	224306	229706	200127	206403	210059	243658	179604	165830	214389	219015	201195	193208	206382	205710	197339	1.04	0.94	0.96	0.98	1.97	0.529	6.54e-08	0.0712	0.499	0.904	3.73533e-10	0.992387	2.71497e-08	0.708498	0.886223	0.996248
P40124	51.564	2	21	20	54.6	Adenylyl cyclase-associated protein 1 OS=Mus musculus GN=Cap1 PE=1 SV=4	163711	141182	139573	133003	191091	209279	170675	164053	150521	152928	175990	172211	143283	159635	195369	178125	184982	168462	157836	195572	185759	189556	167883	148786	167031	1.1	1.01	1.05	0.97	1.1	0.296	0.269	0.816	0.483	0.605	0.4551	0.722952	0.731689	0.999621	0.971831	0.993495
O70423	84.533	4	15	15	21.6	Membrane primary amine oxidase OS=Mus musculus GN=Aoc3 PE=2 SV=3	190065	171729	157052	162031	166899	207256	169265	157071	144903	169038	175633	164696	154723	147824	193932	190029	158463	147013	158614	175309	221239	165943	150578	133009	153788	1	0.99	0.99	0.99	0.99	0.94	0.797	0.804	0.903	0.866	0.995897	1	0.999852	0.999771	0.999969	0.999994
G5E924	66.821	5	24	24	52.4	Heterogeneous nuclear ribonucleoprotein L (Fragment) OS=Mus musculus GN=Hnrnpl PE=1 SV=1	121404	106770	108836	121357	128043	128607	153420	114743	127597	144580	236921	220740	165092	186652	239589	197317	222976	200851	193582	168797	195071	183609	171825	170502	173307	1.14	0.85	0.94	0.91	1.79	0.0751	0.000465	0.108	0.518	0.119	5.17893e-07	0.664318	2.48603e-06	0.123169	0.818826	0.598571
P43275	21.785	1	8	6	31	Histone H1.1 OS=Mus musculus GN=Hist1h1a PE=1 SV=2	204245	161413	147773	155189	176916	179534	157634	186480	193060	176578	206942	182827	156609	167426	171225	187134	168118	147326	155080	147460	157651	144915	138396	161611	142335	1.06	0.84	0.91	0.93	1.05	0.405	0.537	0.0198	0.188	0.21	0.0658139	0.89669	0.945048	0.105031	0.579008	0.792103
O88342	66.406	1	24	24	46.2	WD repeat-containing protein 1 OS=Mus musculus GN=Wdr1 PE=1 SV=3	171830	167964	160073	153790	187125	196117	165805	154141	170392	167379	183966	167621	161552	161398	184078	185699	161536	159389	157394	158458	165782	154379	161268	164852	149707	1.02	0.93	0.96	0.97	1.02	0.786	0.644	0.0748	0.345	0.421	0.479162	0.996764	0.989336	0.486982	0.87374	0.954932
Q64133	59.601	1	18	18	39.5	Amine oxidase [flavin-containing] A OS=Mus musculus GN=Maoa PE=1 SV=3	189850	159422	162458	147670	189801	176853	176127	169050	202232	170749	186500	165900	159689	150930	184248	169535	180919	151815	163072	147313	165734	155818	142692	153101	138310	1.05	0.89	0.96	0.93	1	0.384	0.993	0.0634	0.478	0.182	0.0782043	0.859713	0.999999	0.317218	0.943633	0.73834
Q9D6R2	39.638	1	14	14	38.5	Isocitrate dehydrogenase [NAD] subunit alpha, mitochondrial OS=Mus musculus GN=Idh3a PE=1 SV=1	163837	153103	143020	165846	188675	190897	173760	144001	140786	168957	166258	165033	151880	160671	200672	182567	161243	142477	151924	186369	184670	177743	150334	153866	165471	1	0.99	0.98	1.01	1.04	0.975	0.6	0.833	0.733	0.868	0.986014	0.999995	0.984294	0.999479	0.99669	0.99993
Q61425	34.463	1	15	15	50	Hydroxyacyl-coenzyme A dehydrogenase, mitochondrial OS=Mus musculus GN=Hadh PE=1 SV=2	182974	142390	156054	161923	180906	165961	157694	160240	175293	157374	194524	171981	158115	166551	190722	192834	178422	147974	158395	150218	167465	169218	136945	152425	153094	0.99	0.88	0.94	0.94	1.07	0.914	0.297	0.0555	0.345	0.393	0.349086	0.999837	0.749039	0.240148	0.78955	0.844487
Q9D0E1	77.648	5	34	34	51.4	Heterogeneous nuclear ribonucleoprotein M OS=Mus musculus GN=Hnrnpm PE=1 SV=3	170679	161497	156519	157684	187548	177421	162480	129421	146035	152863	182320	171594	150496	161245	187551	178165	170529	156810	156792	156315	191216	164812	162111	164414	152308	0.92	0.98	0.96	1.02	1.02	0.216	0.686	0.707	0.44	0.704	0.421985	0.604962	0.99263	0.993902	0.938244	0.99617
P53994	23.547	1	14	8	74.5	Ras-related protein Rab-2A OS=Mus musculus GN=Rab2a PE=1 SV=1	198567	158280	170659	152184	177688	164804	168650	160185	164549	170600	179774	172231	153030	144930	175557	173351	172730	146006	151207	165263	176185	164630	145712	151112	147348	0.97	0.95	0.98	0.97	0.96	0.564	0.572	0.4	0.729	0.571	0.546004	0.96024	0.942112	0.872639	0.99423	0.980165
P04919	103.13	1	21	21	29.3	Band 3 anion transport protein OS=Mus musculus GN=Slc4a1 PE=1 SV=1	168005	262090	121671	153668	162268	339202	151532	106950	90146.6	133861	164757	161008	129876	190646	157631	197386	131780	150261	155643	177293	159884	174678	161475	140787	153656	0.95	0.98	1.01	0.97	0.93	0.61	0.727	0.872	0.932	0.806	0.992524	0.998663	0.995246	0.99999	0.999998	0.999929
P35486	43.231	1	18	18	42.1	Pyruvate dehydrogenase E1 component subunit alpha, somatic form, mitochondrial OS=Mus musculus GN=Pdha1 PE=1 SV=1	174074	153418	148615	161647	171639	179416	163961	158358	162921	163654	174181	155429	150428	158872	192753	184014	158553	147738	161505	175325	183129	161586	148719	141027	151570	1.02	0.95	0.99	0.95	1.03	0.539	0.662	0.401	0.944	0.405	0.81784	0.992075	0.985369	0.83136	0.999971	0.877202
P27659	46.109	3	20	17	40.7	60S ribosomal protein L3 OS=Mus musculus GN=Rpl3 PE=1 SV=3	197168	160310	153718	151919	188706	198273	157674	156810	179650	161478	176437	163628	148732	175518	169577	169738	171737	139832	151016	153101	169633	152268	136494	157706	135915	1	0.9	0.94	0.96	0.98	0.955	0.792	0.0856	0.256	0.465	0.220274	0.999999	0.996348	0.504364	0.870836	0.962739
O08529	79.871	1	26	26	49.6	Calpain-2 catalytic subunit OS=Mus musculus GN=Capn2 PE=2 SV=4	159893	163055	155254	164558	210007	205379	167188	167153	152129	145551	162031	154414	131308	154657	177511	172748	158605	141640	155821	164430	170788	171047	150362	152407	165070	0.98	1.04	1.02	1.02	0.91	0.818	0.265	0.496	0.751	0.637	0.672794	0.998609	0.688589	0.982565	0.999206	0.998192
P28654	39.809	1	14	13	36.2	Decorin OS=Mus musculus GN=Dcn PE=2 SV=1	155928	163248	142166	175080	154998	192738	157356	172702	161583	157997	154330	151538	136011	148123	185664	182717	158248	154086	183345	201970	207840	147139	146278	131578	142154	1.06	1	1.13	0.88	0.98	0.263	0.718	0.927	0.115	0.193	0.391712	0.926481	0.999083	1	0.484315	0.478108
P27546	117.43	5	37	37	48.1	Microtubule-associated protein 4 OS=Mus musculus GN=Map4 PE=1 SV=3	163039	151123	144786	152552	172314	155168	160386	152244	162126	167171	173913	176453	150623	160701	183024	175422	161641	159057	157857	164343	173170	167458	151476	159056	152831	1.02	0.95	0.97	0.98	1.08	0.621	0.151	0.304	0.48	0.585	0.352671	0.991789	0.298963	0.669813	0.904731	0.989064
O09044	23.261	6	11	11	60.5	Synaptosomal-associated protein 23 OS=Mus musculus GN=Snap23 PE=1 SV=1	174809	154687	149153	142566	168298	168380	164503	155147	162718	171806	180005	168045	155492	152672	168031	184629	165836	147519	161301	157408	170226	154181	147084	152486	155027	1.04	0.95	0.99	0.95	1.04	0.34	0.387	0.185	0.836	0.335	0.59171	0.872863	0.851861	0.692047	0.999456	0.811488
P10833	23.764	1	13	11	57.8	Ras-related protein R-Ras OS=Mus musculus GN=Rras PE=2 SV=1	187956	170246	161376	153502	178254	186879	154249	175375	173387	170705	176011	157607	140729	141277	178415	187920	152064	139382	148552	147069	190540	152814	127368	146266	134011	1.01	0.95	0.98	0.97	0.93	0.815	0.283	0.505	0.744	0.69	0.265319	0.999828	0.849229	0.940078	0.997059	0.99287
P00405	25.976	1	6	6	30.8	Cytochrome c oxidase subunit 2 OS=Mus musculus GN=Mtco2 PE=1 SV=1	148706	143020	147317	160293	167713	184304	179526	147941	164277	155652	157686	155175	150994	139831	185236	194729	158695	142273	157810	191921	189076	167911	150696	138894	152169	1.08	1.01	1.07	0.94	1.03	0.163	0.655	0.879	0.414	0.515	0.624125	0.769286	0.994439	0.999758	0.843127	0.913899
Q99K51	70.741	2	30	23	47.5	Plastin-3 OS=Mus musculus GN=Pls3 PE=1 SV=3	169027	157116	146615	160646	182289	178203	169229	155883	148362	167706	178869	163175	144718	148943	182902	173110	167424	148423	142618	167890	164698	164717	145766	156513	145701	1	0.95	0.98	0.97	1	0.919	0.976	0.403	0.725	0.59	0.830038	0.999985	0.999994	0.860893	0.990442	0.983725
P24369	23.713	1	12	12	49.5	Peptidyl-prolyl cis-trans isomerase B OS=Mus musculus GN=Ppib PE=1 SV=2	187558	155601	155225	142278	181283	159437	157943	150417	166350	168126	186599	164983	150964	148264	183885	179142	167921	140588	144315	157335	178399	154173	143014	154138	149515	0.98	0.93	0.95	0.99	1.02	0.739	0.824	0.303	0.425	0.849	0.776367	0.993856	0.998858	0.782429	0.879731	0.999551
P07901	84.787	4	37	23	52.5	Heat shock protein HSP 90-alpha OS=Mus musculus GN=Hsp90aa1 PE=1 SV=4	166462	131383	150395	155032	195842	225818	157540	162033	145014	149542	163545	143884	147369	151489	172465	178108	157851	153491	140846	160932	187250	157995	162013	143613	160997	1.05	1.04	1.02	1.03	0.97	0.675	0.8	0.48	0.771	0.673	0.909572	0.971524	0.997949	0.986805	0.999701	0.997838
Q9D2G2	48.994	1	12	12	33.7	Dihydrolipoyllysine-residue succinyltransferase component of 2-oxoglutarate dehydrogenase complex, mitochondrial OS=Mus musculus GN=Dlst PE=1 SV=1	170010	155005	140880	172499	165625	166900	165817	144154	152683	169368	175676	163955	146508	163415	176769	185884	167888	140677	150338	171543	173331	171214	134046	143995	148760	0.99	0.93	0.99	0.94	1.03	0.912	0.596	0.275	0.812	0.443	0.797649	0.999963	0.987839	0.753166	0.999457	0.861411
P63001	21.45	4	10	4	50	Ras-related C3 botulinum toxin substrate 1 OS=Mus musculus GN=Rac1 PE=1 SV=1	173566	170679	161123	143931	179610	171108	123026	163265	157963	114447	185949	180408	150523	145468	207302	167378	175534	162750	148671	148460	172274	168604	152946	138860	147931	0.88	0.9	0.92	0.97	1.05	0.18	0.604	0.233	0.364	0.593	0.244008	0.495941	0.960528	0.595121	0.804315	0.995891
Q04750	90.875	2	34	34	46.9	DNA topoisomerase 1 OS=Mus musculus GN=Top1 PE=1 SV=2	176334	157691	148125	140426	159251	168994	150269	142608	154427	157913	185443	187225	159019	157592	177180	181625	168483	142946	154603	150131	161882	165040	151843	154099	156454	0.99	0.91	0.92	0.99	1.11	0.864	0.0892	0.0692	0.178	0.876	0.160567	0.999634	0.224659	0.304516	0.414471	0.999443
P05064	39.355	9	19	15	49.5	Fructose-bisphosphate aldolase A OS=Mus musculus GN=Aldoa PE=1 SV=2	157684	148277	143118	156989	167956	166552	156489	143476	150112	167719	188774	177835	149430	158221	184358	177816	157732	152159	153824	167739	180365	157717	151846	149128	143828	1.01	0.91	0.94	0.97	1.11	0.758	0.101	0.166	0.328	0.501	0.252862	0.998961	0.258007	0.358539	0.736934	0.963583
P21278	42.024	1	18	10	51.8	Guanine nucleotide-binding protein subunit alpha-11 OS=Mus musculus GN=Gna11 PE=1 SV=1	181210	171955	159938	154004	189942	171719	166215	158790	144272	186872	172064	152974	147270	145335	161699	178400	153307	144044	148467	154290	186085	147888	141784	148583	141159	0.97	0.98	1	0.98	0.91	0.558	0.0968	0.732	0.97	0.765	0.28203	0.970647	0.488858	0.998256	1	0.998632
Q9CR62	34.155	3	16	16	57	Mitochondrial 2-oxoglutarate/malate carrier protein OS=Mus musculus GN=Slc25a11 PE=1 SV=3	178476	163569	139625	153974	174356	180068	164853	145388	141284	158056	182257	153491	143816	159220	180041	185879	155683	142636	152640	173253	184392	160046	138113	152396	137121	0.97	0.94	0.99	0.95	1.01	0.694	0.874	0.42	0.872	0.511	0.906787	0.995294	0.999823	0.904973	0.99983	0.952619
Q9Z1P7	84.185	3	25	25	33.9	KN motif and ankyrin repeat domain-containing protein 3 OS=Mus musculus GN=Kank3 PE=2 SV=1	194512	169104	153115	149834	170472	174515	161246	163971	167375	168676	172468	153386	148152	144208	181524	170944	145375	152051	148251	151542	160814	152657	146098	148222	147570	1	0.94	0.96	0.98	0.96	0.961	0.503	0.312	0.498	0.65	0.14801	1	0.865574	0.77663	0.921092	0.997127
Q62470	116.74	2	24	24	30.6	Integrin alpha-3 OS=Mus musculus GN=Itga3 PE=1 SV=1	176119	172240	163927	143060	183094	171409	159083	168536	159700	176407	172623	148111	149408	142815	174509	173913	145441	157990	165722	151420	171753	146273	144401	137174	139655	1	0.94	1.01	0.93	0.94	0.981	0.325	0.308	0.848	0.19	0.137901	0.999989	0.72473	0.762507	0.999787	0.663761
P62301	17.222	1	11	11	60.3	40S ribosomal protein S13 OS=Mus musculus GN=Rps13 PE=1 SV=2	208978	160404	160862	138974	199902	194541	168204	140743	184026	159317	172898	155953	147685	158681	161462	161085	151759	139082	127925	143797	170308	152772	144067	137972	139087	0.97	0.93	0.91	1.03	0.92	0.832	0.383	0.177	0.0749	0.625	0.0957119	0.995269	0.734159	0.896714	0.72848	0.996534
F8VPU2	118.87	2	27	27	31.2	FERM, RhoGEF and pleckstrin domain-containing protein 1 OS=Mus musculus GN=Farp1 PE=1 SV=1	185766	155724	153828	153323	177385	171565	152960	150526	158832	161066	186876	160156	151414	153074	172511	170569	153077	142555	148059	148658	172365	147145	139537	148130	149089	0.96	0.92	0.93	0.99	1	0.467	0.969	0.147	0.17	0.845	0.281781	0.932982	0.999998	0.453616	0.551817	0.999808
S4R1M0	128.57	4	30	30	26.3	Protein-tyrosine-phosphatase OS=Mus musculus GN=Ptprc PE=1 SV=1	179513	125675	119635	131832	155790	149328	131842	119087	146660	128211	208070	191574	160937	173313	190599	179677	170995	160262	171390	156381	173251	153932	161384	161619	152262	0.95	0.87	0.91	0.96	1.3	0.614	0.0198	0.0323	0.11	0.231	0.000561088	0.943996	0.0034874	0.149378	0.453559	0.949282
P67778	29.82	2	15	15	59.2	Prohibitin OS=Mus musculus GN=Phb PE=1 SV=1	179475	147074	155383	136224	183474	175710	166828	151624	161388	163004	171208	155270	150468	145497	175850	179163	162698	138414	140689	160274	173727	150737	137373	145603	141818	1.02	0.94	0.98	0.96	1	0.688	0.996	0.277	0.709	0.54	0.671165	0.996455	0.999994	0.844148	0.996346	0.9619
Q8R2S8	87.09	1	23	23	32.4	CD177 antigen OS=Mus musculus GN=Cd177 PE=2 SV=1	137353	109634	102651	118898	115679	128010	107871	89159.8	108938	114520	241172	213053	185998	185031	218760	204008	175451	156660	179870	177672	189281	161575	184862	179118	162630	0.94	0.84	0.86	0.98	1.79	0.419	3.47e-05	0.0258	0.0484	0.76	1.37324e-08	0.958343	2.56407e-07	0.034235	0.0645469	0.997852
O55131	50.549	5	17	16	42.9	Septin-7 OS=Mus musculus GN=Sept7 PE=1 SV=1	178807	179109	143477	165424	175492	185397	181025	155195	158387	169141	164251	166829	132707	157385	164741	157889	163349	133861	137336	143187	155791	152658	124414	176214	125113	1.01	0.93	0.94	1	0.93	0.873	0.279	0.388	0.288	0.921	0.0797227	0.999915	0.792118	0.838113	0.851175	1
E9PZF0	30.2	4	12	4	55.1	Nucleoside diphosphate kinase OS=Mus musculus GN=Gm20390 PE=3 SV=1	163022	146597	154650	156720	171716	174624	131551	150706	165774	158294	186638	166200	145123	164310	173067	181765	152314	142454	156333	152823	170421	150863	136868	153631	136131	0.99	0.9	0.94	0.95	1.05	0.753	0.336	0.0944	0.318	0.418	0.43975	0.998853	0.872208	0.322116	0.79906	0.913134
P09803	98.255	2	27	27	37.6	Cadherin-1 OS=Mus musculus GN=Cdh1 PE=1 SV=1	176540	163795	153268	152419	177702	168416	156570	155320	163687	163359	173419	155579	152724	139990	162147	176094	156788	143879	151489	147164	172139	147900	138934	149571	143337	0.98	0.96	0.99	0.97	0.95	0.632	0.332	0.434	0.833	0.561	0.344086	0.990693	0.803993	0.899752	0.999284	0.964651
P12970	29.976	4	17	17	47.4	60S ribosomal protein L7a OS=Mus musculus GN=Rpl7a PE=1 SV=2	187970	173109	171763	136054	191265	194921	160055	163116	154048	150138	177167	136340	145621	162254	161163	160950	149406	135842	151651	152160	163313	151214	141930	130131	139947	0.96	0.93	0.96	0.97	0.91	0.595	0.265	0.256	0.481	0.503	0.0987012	0.942603	0.556026	0.802401	0.966289	0.989844
Q921M3	135.55	1	34	34	33.6	Splicing factor 3B subunit 3 OS=Mus musculus GN=Sf3b3 PE=2 SV=1	166462	167862	137973	132148	154263	150838	152043	146163	147907	162091	189559	167801	149030	136460	180867	182203	165805	154361	151547	159908	167538	158993	150718	154241	152955	1	0.95	0.99	0.96	1.09	0.935	0.338	0.538	0.923	0.382	0.464629	1	0.592416	0.898028	0.999394	0.961815
Q9WVH9	50.193	1	11	11	30.1	Fibulin-5 OS=Mus musculus GN=Fbln5 PE=1 SV=1	199666	182748	182626	176612	187064	181907	160315	160486	152248	175782	153293	144386	149436	137466	174396	153971	140045	134867	147353	134360	158046	139759	135722	146162	128450	0.89	0.93	0.94	1	0.82	0.0234	0.00394	0.233	0.223	0.92	1.24238e-05	0.0748744	0.000853299	0.605442	0.647695	0.999994
Q02053	117.81	2	30	30	31.4	Ubiquitin-like modifier-activating enzyme 1 OS=Mus musculus GN=Uba1 PE=1 SV=1	155366	150552	137187	154045	178042	188524	157697	142256	139695	153481	165829	159154	142071	155059	167415	165042	163678	140307	144617	165044	171876	167017	152594	150481	153553	1.01	1.01	0.99	1.02	1.02	0.932	0.705	0.849	0.76	0.63	0.989629	0.99988	0.997218	0.999911	0.999067	0.994833
Q60854	42.598	11	16	15	44.4	Serpin B6 OS=Mus musculus GN=Serpinb6 PE=1 SV=1	159153	149752	155763	153018	173175	171636	158533	146385	152877	166845	169255	159581	143926	159438	174911	166233	143446	151957	150426	160681	154073	147157	149390	145106	143667	1.01	0.92	0.96	0.96	1.02	0.87	0.654	0.0595	0.343	0.186	0.198178	0.999706	0.979526	0.177013	0.76137	0.780245
Q8BJS4	81.604	3	27	26	44.6	SUN domain-containing protein 2 OS=Mus musculus GN=Sun2 PE=1 SV=3	157006	140679	135831	146804	141840	145840	134429	124331	157398	143512	192445	174161	156910	177119	176348	182376	157072	140416	176400	149707	168679	149781	147943	168692	147484	0.98	0.89	0.92	0.97	1.21	0.606	0.00177	0.0362	0.183	0.663	0.0028904	0.993488	0.00829262	0.175459	0.425091	0.976794
Q3UW53	102.65	4	32	32	40.1	Protein Niban OS=Mus musculus GN=Fam129a PE=1 SV=2	151498	142540	136265	141156	171137	172335	147417	138960	142592	135830	180817	155609	146607	153282	185028	178539	171899	140696	141486	170521	182872	152179	141657	152280	144924	0.99	0.94	0.98	0.96	1.11	0.897	0.146	0.389	0.747	0.612	0.410377	0.999967	0.547811	0.881943	0.996236	0.977549
Q8BH95	31.474	2	17	17	50.7	Enoyl-CoA hydratase, mitochondrial OS=Mus musculus GN=Echs1 PE=1 SV=1	170109	134885	132731	149406	182843	174681	151989	140702	130937	136201	175035	157976	137081	150327	184651	186322	166864	135693	132520	161580	180118	163240	131983	140252	143790	0.95	0.94	0.97	0.97	1.05	0.599	0.585	0.466	0.725	0.746	0.847565	0.979914	0.980667	0.950324	0.996648	0.995678
P62242	24.205	1	10	10	50	40S ribosomal protein S8 OS=Mus musculus GN=Rps8 PE=1 SV=2	179777	159180	157422	145506	187627	192740	147162	157627	165560	150856	167309	147597	140373	160772	161388	153358	141259	137195	140543	140707	165035	140628	135061	145127	130580	0.98	0.92	0.92	1	0.94	0.779	0.305	0.149	0.0611	0.964	0.0430574	0.996363	0.760771	0.643182	0.596942	0.999991
H3BJ97	49.276	3	11	11	37.2	Tubulointerstitial nephritis antigen-like OS=Mus musculus GN=Tinagl1 PE=1 SV=1	170450	159663	150364	141242	138000	155821	130651	167550	139184	153568	168592	167002	143223	140974	168971	172645	156619	170965	159853	150322	149542	146404	162183	139288	146251	0.98	0.94	1.03	0.92	1.04	0.767	0.532	0.281	0.573	0.0454	0.384445	0.997124	0.942609	0.773455	0.979827	0.447062
P08122	167.32	2	15	14	12.7	Collagen alpha-2(IV) chain OS=Mus musculus GN=Col4a2 PE=2 SV=4	174000	155326	170399	130403	163751	169331	134317	156473	143619	162157	171912	172699	139232	131356	175962	163985	158246	166821	149132	133499	157909	151659	148145	126844	131831	0.96	0.91	0.98	0.93	1	0.622	0.945	0.243	0.788	0.236	0.574311	0.981089	0.999998	0.597623	0.995171	0.814226
Q99P72	126.61	2	13	3	19.4	Reticulon-4 OS=Mus musculus GN=Rtn4 PE=1 SV=2	171438	151973	148733	139566	180472	165659	162742	160386	167636	156338	173065	149791	144774	141908	165558	170946	147669	130930	142688	144807	170273	144121	127595	136979	138861	1.03	0.93	0.95	0.97	0.98	0.571	0.749	0.241	0.405	0.683	0.217124	0.989345	0.994744	0.69168	0.905643	0.991783
P07758	46.002	3	14	0	34.9	Alpha-1-antitrypsin 1-1 OS=Mus musculus GN=Serpina1a PE=1 SV=4	130484	119852	126567	126153	137987	149278	111953	106350	110680	133666	154381	201853	148510	195603	156550	192529	139600	169362	207430	198530	150318	157144	168638	169960	165116	0.95	0.95	1.06	0.89	1.34	0.469	0.00914	0.52	0.578	0.23	0.000180904	0.988299	0.0148802	0.940534	0.916681	0.520782
P56391	10.071	1	7	7	70.9	Cytochrome c oxidase subunit 6B1 OS=Mus musculus GN=Cox6b1 PE=1 SV=2	157731	136787	136738	143332	178145	178353	143543	151498	162008	131534	155761	148182	135326	139963	211668	168006	142812	147890	173756	153277	173415	149211	144337	124530	136276	1.02	0.92	0.99	0.93	1.05	0.804	0.677	0.46	0.964	0.267	0.863953	0.999435	0.974988	0.862616	0.99999	0.894791
Q9EQ06	32.88	3	14	14	53.7	Estradiol 17-beta-dehydrogenase 11 OS=Mus musculus GN=Hsd17b11 PE=2 SV=1	171311	152841	148415	139095	166291	157209	148838	161045	177285	154700	168686	156186	145379	144381	162394	158636	153690	139591	159344	144777	158017	144507	136301	136576	133757	1.03	0.91	0.97	0.94	1	0.577	0.997	0.0662	0.522	0.146	0.128623	0.969569	1	0.300452	0.970257	0.644722
Q91V55	22.876	3	10	10	46.1	40S ribosomal protein S5 OS=Mus musculus GN=Rps5 PE=1 SV=1	177974	158775	149773	102959	176649	202582	128267	181513	171934	97488.3	170153	183623	135299	159915	174140	121741	166689	162279	156661	128434	152857	164967	142026	117277	131544	1.02	0.86	0.89	0.96	1.07	0.975	0.481	0.0929	0.206	0.689	0.737973	0.999753	0.964823	0.692253	0.854753	0.997846
Q76MZ3	65.322	4	21	17	42.1	Serine/threonine-protein phosphatase 2A 65 kDa regulatory subunit A alpha isoform OS=Mus musculus GN=Ppp2r1a PE=1 SV=3	165407	156189	141049	132630	187325	194627	148611	138537	142533	137292	164850	149370	138252	141305	181806	159952	154118	134281	140450	150954	170526	162869	137932	137052	141717	0.97	0.97	0.95	1.01	0.99	0.755	0.933	0.65	0.489	0.839	0.945434	0.996177	0.999949	0.991977	0.971632	0.999763
Q61739	122.16	2	35	35	38.7	Integrin alpha-6 OS=Mus musculus GN=Itga6 PE=1 SV=3	172915	169040	161489	143373	164177	162963	151858	155342	156095	165847	162511	148727	144504	133213	162736	159364	144163	137486	140380	135580	165971	137704	140178	145643	138412	0.98	0.97	0.95	1.02	0.93	0.567	0.164	0.553	0.362	0.759	0.0439243	0.978135	0.40835	0.950287	0.831221	0.997239
Q9CQA3	31.814	1	13	13	40.8	Succinate dehydrogenase [ubiquinone] iron-sulfur subunit, mitochondrial OS=Mus musculus GN=Sdhb PE=1 SV=1	168298	139017	137093	148546	174029	170378	165298	158064	169654	142661	162992	138978	139185	141815	170717	166901	140240	129958	144556	161358	178205	147070	134108	129867	134510	1.05	0.96	0.99	0.97	0.98	0.403	0.807	0.565	0.824	0.705	0.569194	0.934517	0.998832	0.974318	0.999508	0.995079
Q3TWV4	49.389	2	22	22	52	AP-2 complex subunit mu OS=Mus musculus GN=Ap2m1 PE=1 SV=1	179181	147492	146913	140983	171098	161074	137851	153927	153476	140843	174916	152789	148172	143110	167879	164566	155942	139756	137749	139924	161922	141006	134186	146610	138567	0.95	0.92	0.94	0.98	1	0.423	0.96	0.128	0.255	0.675	0.417334	0.873726	1	0.517923	0.747139	0.994896
Q61646	38.752	1	15	15	41.5	Haptoglobin OS=Mus musculus GN=Hp PE=1 SV=1	128872	115045	119096	129866	140098	113736	123551	113594	112303	128145	186281	185814	169531	174959	171222	179984	162171	152504	178332	169587	173641	148783	186832	168114	146332	0.93	0.93	0.95	0.98	1.4	0.166	0.000103	0.178	0.191	0.667	5.73639e-08	0.76907	5.82439e-06	0.40233	0.712847	0.983242
Q9Z204	34.384	1	18	17	46.3	Heterogeneous nuclear ribonucleoproteins C1/C2 OS=Mus musculus GN=Hnrnpc PE=1 SV=1	126602	111825	103329	100234	121425	124748	151787	109148	129019	137573	186475	193274	149487	179328	186202	173552	183980	169312	173196	158824	166632	172122	148048	155378	164325	1.16	0.9	0.96	0.94	1.59	0.0762	8.97e-05	0.1	0.486	0.116	2.37472e-07	0.23471	9.64664e-07	0.240304	0.903485	0.709974
Q3T9X3	97.194	3	34	0	41.5	Dynamin-2 OS=Mus musculus GN=Dnm2 PE=1 SV=1	157454	126426	137972	143478	188162	194385	167302	140153	118517	129476	144405	131401	127392	126093	171974	183071	166659	136489	115774	179360	174951	174314	146070	139340	154938	1	1.13	1.11	1.01	0.93	0.92	0.459	0.141	0.374	0.838	0.80444	0.999999	0.95941	0.782072	0.835572	0.999968
Q5SQB0	29.524	5	10	10	43.2	Nucleophosmin OS=Mus musculus GN=Npm1 PE=1 SV=1	176162	165912	137918	114919	141516	174852	145027	117386	156317	153966	167409	169430	139276	167235	160418	159302	146144	145429	136409	155071	151684	153546	151227	140272	142626	1.02	0.92	0.92	1	1.09	0.863	0.296	0.0928	0.126	0.924	0.659275	0.99945	0.68185	0.715398	0.748725	0.999997
Q8BY89	80.109	1	19	19	26.2	Choline transporter-like protein 2 OS=Mus musculus GN=Slc44a2 PE=1 SV=2	184236	160452	159737	130837	163474	164184	124497	162753	142975	137415	169208	155158	135505	134004	187741	172024	141760	149581	154857	133784	164003	138218	131930	132233	132959	0.92	0.89	0.96	0.93	0.98	0.285	0.783	0.21	0.675	0.257	0.434314	0.754867	0.997941	0.593748	0.983355	0.878082
P12787	16.101	1	7	7	41.1	Cytochrome c oxidase subunit 5A, mitochondrial OS=Mus musculus GN=Cox5a PE=1 SV=2	151945	129454	129997	151518	157142	174111	166134	135152	147236	138451	149243	148788	142615	146852	167540	178474	152748	133400	151653	166278	175907	151171	135151	137521	139369	1.06	0.98	1.04	0.94	1.05	0.433	0.357	0.674	0.582	0.431	0.744863	0.907487	0.945749	0.997074	0.976861	0.888902
P80313	59.652	1	22	22	54.6	T-complex protein 1 subunit eta OS=Mus musculus GN=Cct7 PE=1 SV=1	150752	141574	131636	138350	175415	168053	153152	154030	146516	138164	159310	143601	124030	140770	173690	165933	153161	140567	139723	157588	167889	150384	144317	143755	147890	1.03	1.02	1.02	1	1	0.599	0.965	0.742	0.717	0.946	0.981926	0.986675	0.999989	0.998368	0.99654	0.999996
Q61093	65.304	4	21	21	42.1	Cytochrome b-245 heavy chain OS=Mus musculus GN=Cybb PE=1 SV=1	127714	100328	110018	120442	116351	130274	101871	109317	108578	109135	216736	218588	168584	179609	183699	186049	178260	155876	154985	159789	164926	157738	165227	165680	158415	0.97	0.84	0.86	0.97	1.68	0.646	7.15e-05	0.03	0.0586	0.548	1.68583e-08	0.996211	1.85158e-07	0.0156728	0.0477238	0.983875
E9QA15	89.272	6	29	0	30.7	Protein Cald1 OS=Mus musculus GN=Cald1 PE=1 SV=1	153021	149605	135812	142449	146821	155501	150843	142442	167320	146636	161794	150479	134582	154693	176993	157494	144461	140720	141675	154018	175481	154951	125816	142565	141840	1.05	0.95	0.95	1	1.07	0.22	0.244	0.486	0.359	0.975	0.703804	0.897548	0.699943	0.868893	0.843351	0.999997
P06151	36.498	6	14	12	38.3	L-lactate dehydrogenase A chain OS=Mus musculus GN=Ldha PE=1 SV=3	154897	142224	144500	133074	199084	222248	167311	182187	165742	144138	150096	152955	121521	147650	188712	135894	137777	130356	144049	136300	131638	131590	123412	127947	125684	1.14	0.84	0.9	0.94	0.98	0.227	0.873	0.079	0.242	0.0124	0.0147793	0.483444	0.999634	0.375068	0.766115	0.959423
P62874	37.377	4	14	8	50.9	Guanine nucleotide-binding protein G(I)/G(S)/G(T) subunit beta-1 OS=Mus musculus GN=Gnb1 PE=1 SV=3	182083	162026	147524	106224	174414	164524	117843	173685	189653	113250	164488	160030	134033	131895	220251	129524	148967	163253	171841	128924	144612	144145	136929	98506.4	125173	0.98	0.8	0.92	0.87	1.05	0.883	0.729	0.108	0.506	0.179	0.49429	0.999885	0.992668	0.410164	0.940829	0.838943
P84096	21.308	1	11	10	71.2	Rho-related GTP-binding protein RhoG OS=Mus musculus GN=Rhog PE=2 SV=1	163698	145969	136563	128740	161642	144285	141525	144751	146572	140087	174478	163864	134915	136091	207652	151359	154873	139982	143642	149607	151658	147857	133353	131971	137547	0.97	0.86	0.91	0.95	1.11	0.659	0.348	0.165	0.348	0.161	0.225976	0.994924	0.515043	0.19262	0.548872	0.945055
P35278	23.412	4	11	8	72.2	Ras-related protein Rab-5C OS=Mus musculus GN=Rab5c PE=1 SV=2	168782	152844	137155	141545	162389	163651	139389	139301	154801	143247	170602	154106	134745	144546	162690	165685	149324	130408	140832	142398	159886	144112	130348	146162	133174	0.97	0.93	0.95	0.98	1.01	0.588	0.935	0.238	0.405	0.715	0.649056	0.979898	0.999976	0.682415	0.874832	0.995549
Q8C2Q8	30.255	2	10	1	37.6	ATP synthase subunit gamma OS=Mus musculus GN=Atp5c1 PE=1 SV=1	151360	134073	136574	135739	151187	173436	160080	143700	140318	145735	156531	144740	148775	133177	170560	180173	148626	141985	141599	150077	165859	146584	143633	122907	139389	1.08	0.95	1.01	0.94	1.06	0.177	0.267	0.458	0.863	0.385	0.602451	0.726241	0.839786	0.924123	0.99962	0.847807
Q9DCC5	20.811	4	9	7	58.5	Cbx3 protein OS=Mus musculus GN=Cbx3 PE=1 SV=1	185245	134081	131509	129521	176960	172331	146249	141284	176981	150552	173453	146253	139783	142953	156747	159966	140125	135553	136245	132758	160479	130885	131183	140867	129496	1.04	0.91	0.93	0.98	1	0.619	0.897	0.142	0.19	0.742	0.393605	0.980294	1	0.741117	0.851099	0.999474
P80316	59.623	2	22	22	41	T-complex protein 1 subunit epsilon OS=Mus musculus GN=Cct5 PE=1 SV=1	138863	140068	138163	139607	170107	165769	150339	129992	126462	136526	164757	143028	122366	144286	173928	171951	162524	129558	140759	158689	170974	153234	140397	148902	139374	0.98	1.01	1.02	0.99	1.03	0.692	0.742	0.886	0.789	0.86	0.832369	0.99671	0.993015	0.999985	0.998226	0.999561
Q9Z2D6	52.307	3	22	22	46.9	Methyl-CpG-binding protein 2 OS=Mus musculus GN=Mecp2 PE=1 SV=1	165615	153094	139755	148409	139817	150561	144262	148599	159635	149269	166571	147473	137913	138493	159982	176480	144762	129547	147719	138819	154432	140205	136176	144109	132202	1.01	0.94	0.98	0.96	1.01	0.81	0.935	0.25	0.761	0.538	0.737597	0.999872	0.999975	0.772795	0.996457	0.924661
P60766	21.258	6	8	7	48.2	Cell division control protein 42 homolog OS=Mus musculus GN=Cdc42 PE=1 SV=2	160581	141803	146072	117235	176680	164260	140328	158089	170996	138543	165555	151521	132365	130456	188900	148679	158221	132819	139895	147833	150086	145446	119843	127146	128900	1.04	0.87	0.95	0.92	1.04	0.594	0.734	0.16	0.558	0.157	0.395938	0.982511	0.988885	0.429926	0.943935	0.850046
P61027	22.541	1	13	11	55.5	Ras-related protein Rab-10 OS=Mus musculus GN=Rab10 PE=1 SV=1	166068	153297	138719	143019	156905	152692	145316	133177	156357	147164	166185	146490	130559	145843	163793	167120	149794	132320	147235	146841	150610	142858	120155	145558	125024	0.97	0.91	0.99	0.92	0.99	0.491	0.88	0.166	0.844	0.187	0.353273	0.972979	0.999923	0.413223	0.999098	0.556289
Q9D1G1	22.187	3	12	5	74.1	Ras-related protein Rab-1B OS=Mus musculus GN=Rab1b PE=1 SV=1	159625	133432	136033	139103	156938	147283	148068	149099	164459	146075	162335	154934	137398	141992	159186	162371	157450	132115	127242	143360	148742	135563	126009	148717	129070	1.04	0.91	0.96	0.95	1.04	0.366	0.422	0.0839	0.437	0.452	0.361241	0.924296	0.916815	0.379918	0.891836	0.879837
E9PXX7	38.532	2	15	15	61.9	Thioredoxin domain-containing protein 5 OS=Mus musculus GN=Txndc5 PE=1 SV=1	158927	151263	143685	129512	166305	145806	144168	149468	160731	155109	162537	157119	135083	134144	160991	155907	168676	124164	135769	139026	155887	139221	119823	130738	121209	1.01	0.89	0.96	0.92	1	0.837	0.997	0.106	0.598	0.299	0.272544	0.999937	1	0.360706	0.974181	0.705049
P58281	111.34	5	35	35	41.8	Dynamin-like 120 kDa protein, mitochondrial OS=Mus musculus GN=Opa1 PE=1 SV=1	166251	132994	129311	149785	160370	168980	141448	123562	147068	137975	166249	144023	136070	137650	162059	169520	141326	126970	123593	144370	176351	142637	130831	143101	126737	0.97	0.96	0.95	1.02	1.01	0.711	0.866	0.596	0.429	0.819	0.944394	0.995861	0.999915	0.987365	0.942178	0.998937
Q9CR68	29.367	1	15	15	50.4	Cytochrome b-c1 complex subunit Rieske, mitochondrial OS=Mus musculus GN=Uqcrfs1 PE=1 SV=1	136908	124714	129222	139853	154053	163470	151983	143879	163836	143292	141488	135889	134007	138248	173078	168516	134930	128484	146548	150998	176197	144448	132523	127948	133614	1.12	0.99	1.01	0.98	1.06	0.0422	0.409	0.862	0.89	0.766	0.55325	0.438433	0.926234	0.9998	0.999896	0.997751
Q8BFZ9	37.872	2	19	16	52.6	Erlin-2 OS=Mus musculus GN=Erlin2 PE=1 SV=1	170019	127438	136654	137020	171834	159642	147006	146135	146145	152100	167834	141738	129742	132845	161215	161566	140188	124559	125590	134355	162666	137621	126169	129735	127952	1.01	0.93	0.94	1	0.99	0.792	0.898	0.353	0.375	0.965	0.512555	0.999823	0.999647	0.85178	0.870395	0.999999
P21447	140.64	5	43	41	39.5	Multidrug resistance protein 1A OS=Mus musculus GN=Abcb1a PE=1 SV=3	166382	147701	146368	134478	167666	156285	143940	135463	157291	146826	158427	143703	131205	125171	154067	161882	133331	119564	132293	134770	160247	132179	121258	139705	124483	0.97	0.95	0.96	0.99	0.93	0.59	0.299	0.47	0.52	0.934	0.275807	0.984597	0.786247	0.931218	0.954642	0.999984
Q8C253	27.414	2	11	11	31.4	Galectin OS=Mus musculus GN=Lgals3 PE=1 SV=1	144305	131875	129719	115256	143473	153687	135054	132858	136202	144394	186798	150169	145732	139962	167231	169766	148897	136287	131605	142823	150746	128467	133606	136358	131271	1.06	0.86	0.92	0.93	1.19	0.284	0.0351	0.0494	0.288	0.241	0.0555002	0.894212	0.049745	0.10493	0.606367	0.767854
Q9D7N9	46.434	1	19	19	44.3	Adipocyte plasma membrane-associated protein OS=Mus musculus GN=Apmap PE=1 SV=1	159793	143114	134002	129282	155659	152471	154194	127195	132474	146334	164249	138228	132520	130641	157732	157831	148818	125930	130556	143218	158924	141548	131922	133611	127015	0.99	0.96	0.98	0.98	1	0.832	0.987	0.515	0.724	0.751	0.948914	0.999449	1	0.948999	0.993901	0.99762
Q9QYC0	80.646	4	21	3	34.3	Alpha-adducin OS=Mus musculus GN=Add1 PE=1 SV=2	156092	141276	128748	138534	161440	178524	136130	135972	133666	135255	153942	133352	126326	132071	157179	161445	134638	132679	126622	142209	158396	140430	134829	137175	140323	0.99	1.01	0.99	1.02	0.97	0.865	0.599	0.797	0.909	0.687	0.967935	0.999891	0.984876	0.999722	0.999954	0.998065
Q60668	38.354	1	15	1	33.5	Heterogeneous nuclear ribonucleoprotein D0 OS=Mus musculus GN=Hnrnpd PE=1 SV=2	92519.3	92060.5	77458.3	79391	92141.1	97646.1	133077	93869.3	101387	107513	232312	203371	138461	163309	214684	160852	204644	177752	164932	151846	175720	170281	145089	124621	152953	1.23	0.81	0.9	0.89	2.2	0.0284	0.000498	0.116	0.439	0.193	1.84391e-06	0.64755	5.7051e-06	0.123098	0.711236	0.717183
Q9WV91	98.72	1	30	30	34.8	Prostaglandin F2 receptor negative regulator OS=Mus musculus GN=Ptgfrn PE=1 SV=2	167435	131823	154104	139570	158891	155626	134475	164052	151358	136667	160233	134559	127369	135231	149725	150209	134661	128128	140818	121491	150370	130470	122761	136718	125612	0.99	0.94	0.96	0.99	0.94	0.841	0.34	0.312	0.437	0.794	0.15395	0.999163	0.791598	0.835535	0.927388	0.999251
Q9D0K2	55.988	2	19	19	46.3	Succinyl-CoA:3-ketoacid coenzyme A transferase 1, mitochondrial OS=Mus musculus GN=Oxct1 PE=1 SV=1	151523	137935	126805	139720	164737	152815	155380	129865	131191	142141	154684	142054	128622	139056	153093	157932	144066	123914	131324	138932	158718	144537	123686	130161	129236	0.99	0.96	0.97	0.99	1	0.844	0.962	0.438	0.573	0.813	0.901532	0.999343	0.999991	0.938305	0.984044	0.999192
P19536	13.813	4	5	5	35.2	Cytochrome c oxidase subunit 5B, mitochondrial OS=Mus musculus GN=Cox5b PE=1 SV=1	145747	115577	126192	146507	145829	159563	152831	144950	161894	125869	152957	137826	137986	138777	144044	158110	138791	127735	144982	144575	157453	135563	129410	126785	126965	1.1	0.95	1	0.95	1.05	0.203	0.387	0.283	0.96	0.328	0.395661	0.461461	0.920622	0.88679	0.999995	0.858898
E9Q9C3	207.31	3	54	2	36.1	Afadin OS=Mus musculus GN=Mllt4 PE=1 SV=1	171343	158827	143312	143120	159512	146529	148623	145491	125257	153601	136317	138633	123864	133533	144099	145508	145046	133641	123003	140531	141471	144594	125054	126340	126458	0.93	0.98	1.02	0.97	0.87	0.164	0.0145	0.642	0.704	0.45	0.0143839	0.403141	0.0352293	0.994304	0.996192	0.940338
O08810	109.36	5	40	39	53.7	116 kDa U5 small nuclear ribonucleoprotein component OS=Mus musculus GN=Eftud2 PE=2 SV=1	154263	150308	124726	127206	144115	133774	134633	132749	147018	140171	166887	142322	133239	131498	159519	152200	140316	139101	134089	143359	150611	137689	129650	134493	133224	0.98	0.93	0.97	0.97	1.05	0.769	0.506	0.281	0.587	0.335	0.638039	0.996055	0.866735	0.630548	0.949834	0.956645
P19973	36.713	1	13	2	60.3	Lymphocyte-specific protein 1 OS=Mus musculus GN=Lsp1 PE=1 SV=2	150165	121460	117623	118677	143862	138926	119628	115199	131549	117544	189671	175315	140937	149635	157823	154173	164592	135712	139716	133816	150506	134628	137468	144946	133478	0.96	0.86	0.9	0.96	1.25	0.522	0.0181	0.0529	0.147	0.468	0.00316706	0.962606	0.0113131	0.115914	0.325809	0.970875
Q91V61	35.406	2	11	11	39.3	Sideroflexin-3 OS=Mus musculus GN=Sfxn3 PE=1 SV=1	155435	143896	131333	135856	148303	147119	144273	133502	150898	143980	154399	139926	129643	137961	149037	154739	140591	124732	133084	140107	149192	136581	123914	143887	121201	1.01	0.95	0.98	0.97	0.99	0.835	0.902	0.325	0.596	0.621	0.60884	0.999853	0.999945	0.781509	0.979344	0.975906
Q9D1D4	24.911	1	8	8	37.4	Transmembrane emp24 domain-containing protein 10 OS=Mus musculus GN=Tmed10 PE=2 SV=1	154019	122481	126797	123991	164076	151806	135653	151840	164314	139203	159822	137382	123223	126013	153598	163987	148529	124766	133927	124682	157298	131051	120302	141097	129531	1.07	0.97	0.99	0.98	1.01	0.312	0.859	0.686	0.934	0.755	0.760651	0.840199	0.99978	0.993329	0.999988	0.99717
Q9DB05	33.189	2	17	17	65.8	Alpha-soluble NSF attachment protein OS=Mus musculus GN=Napa PE=1 SV=1	161394	140705	133498	131154	159602	149818	142268	138515	133655	139604	155584	139050	127560	130995	167503	140427	146716	133790	133847	126828	153623	137978	126101	127746	128997	0.97	0.94	0.95	0.99	0.99	0.577	0.894	0.348	0.405	0.792	0.57624	0.974393	0.999877	0.739325	0.837463	0.999687
Q9EP69	66.943	1	24	24	43.8	Phosphatidylinositide phosphatase SAC1 OS=Mus musculus GN=Sacm1l PE=2 SV=1	166057	138643	134875	126097	159766	147819	137783	127401	144764	136457	159721	136670	132772	131106	153025	159077	135700	133686	128751	134813	154458	132975	132092	130943	131302	0.96	0.96	0.97	0.99	0.98	0.52	0.83	0.414	0.597	0.777	0.801347	0.92799	0.997799	0.925574	0.981434	0.998863
G5E850	11.142	3	6	6	69.4	Cytochrome b-5, isoform CRA_a OS=Mus musculus GN=Cyb5a PE=1 SV=1	158513	140204	133379	137555	149545	138840	138656	117753	158857	157166	156248	144233	125132	135376	149276	153482	140329	120983	136843	150617	146488	133650	123259	139504	119282	0.99	0.93	0.99	0.94	0.99	0.819	0.793	0.234	0.841	0.337	0.655766	0.999645	0.999431	0.759708	0.99963	0.857823
P61161	44.76	1	10	10	32	Actin-related protein 2 OS=Mus musculus GN=Actr2 PE=1 SV=1	142800	127310	137315	146738	157951	156626	133986	133208	126002	131801	164725	144488	131642	138938	158383	155024	136666	129597	131450	130362	151246	128413	129171	136227	133304	0.96	0.92	0.93	0.99	1.04	0.417	0.539	0.146	0.19	0.889	0.417306	0.913759	0.949206	0.482453	0.560209	0.999927
P55096	75.474	1	21	21	31.1	ATP-binding cassette sub-family D member 3 OS=Mus musculus GN=Abcd3 PE=1 SV=2	156630	135460	145061	123621	180238	153840	152208	142542	184260	145348	150093	120208	128757	116536	140839	148994	128237	125458	125634	143894	148635	126673	116688	118826	122350	1.05	0.96	1.02	0.94	0.89	0.522	0.183	0.597	0.681	0.314	0.0427359	0.942148	0.454824	0.989392	0.9976	0.931762
Q9D172	28.09	1	9	9	41	ES1 protein homolog, mitochondrial OS=Mus musculus GN=D10Jhu81e PE=1 SV=1	154838	133768	133564	133436	151450	152686	136711	129574	134104	138932	158966	132565	134439	141182	151971	156418	139106	128445	133263	139508	144544	138397	129178	126833	126315	0.98	0.93	0.97	0.95	1.02	0.646	0.739	0.122	0.534	0.318	0.532333	0.988643	0.99509	0.452604	0.951989	0.853565
P97807	54.356	2	22	22	53.3	Fumarate hydratase, mitochondrial OS=Mus musculus GN=Fh PE=1 SV=3	142647	130887	127284	142918	155995	168732	144712	136629	125260	137739	151683	134372	132644	137035	155215	164096	133525	126265	124850	136098	149788	140559	125324	121183	133791	1.02	0.94	0.96	0.98	1.02	0.793	0.745	0.274	0.517	0.77	0.830069	0.997623	0.998792	0.870652	0.970074	0.996978
Q922D8	101.2	1	34	34	42.4	C-1-tetrahydrofolate synthase, cytoplasmic OS=Mus musculus GN=Mthfd1 PE=1 SV=4	158290	125271	122829	143393	188468	180495	143594	126442	115858	132572	142942	119393	114906	124973	156775	160782	132124	116939	112427	142038	165043	134560	141027	133303	137143	0.95	1.08	1.01	1.07	0.89	0.637	0.308	0.293	0.943	0.368	0.739294	0.974905	0.755816	0.932512	0.99999	0.953354
Q9CW03	141.55	1	56	56	46.4	Structural maintenance of chromosomes protein 3 OS=Mus musculus GN=Smc3 PE=1 SV=2	154937	134834	127066	137915	159185	150512	129397	132278	150361	138695	159623	131904	126264	130356	150661	155210	128814	123689	135855	124450	154983	133092	121410	144373	127647	0.98	0.98	0.96	1.02	0.98	0.768	0.734	0.706	0.494	0.752	0.818331	0.997858	0.995773	0.992931	0.942193	0.99729
Q9CQ62	36.213	1	13	13	41.2	2,4-dienoyl-CoA reductase, mitochondrial OS=Mus musculus GN=Decr1 PE=1 SV=1	145726	131453	120963	137540	154291	143992	140235	149007	137254	136709	156995	133803	120072	138746	157750	161303	140104	119834	134887	137052	157051	138040	113810	129959	125137	1.02	0.94	0.98	0.96	1.03	0.564	0.737	0.415	0.787	0.554	0.849478	0.994203	0.993983	0.849918	0.997257	0.959293
P80318	60.629	5	27	27	53.4	T-complex protein 1 subunit gamma OS=Mus musculus GN=Cct3 PE=1 SV=1	149506	125076	126808	132587	165236	157255	136379	122043	125925	127753	149852	126649	125537	139063	159466	154792	137676	126915	136268	139201	158477	137648	132880	134063	133425	0.96	0.99	0.99	1	1	0.565	0.963	0.949	0.92	0.965	0.946391	0.955741	1	0.99998	0.999924	0.999999
P15626	25.716	9	17	10	74.3	Glutathione S-transferase Mu 2 OS=Mus musculus GN=Gstm2 PE=1 SV=2	135942	126544	126443	138102	154757	149389	142177	124008	149357	166439	151673	134485	125905	129859	157143	158760	138239	122735	129519	145061	147875	126790	118952	132413	117603	1.07	0.92	0.99	0.93	1.03	0.292	0.687	0.21	0.914	0.252	0.378224	0.770434	0.993821	0.692716	0.999962	0.756358
P15864	21.266	1	21	5	57.5	Histone H1.2 OS=Mus musculus GN=Hist1h1c PE=1 SV=2	135812	121682	102629	99958	206913	147960	123939	134095	139694	176709	154423	142194	123270	125706	205279	142816	122427	113921	119759	149504	139146	119880	127318	114403	159474	1.08	0.88	0.86	1.02	1.13	0.479	0.419	0.319	0.251	0.839	0.738411	0.969917	0.877623	0.844803	0.77918	0.999925
Q921T2	66.78	4	21	8	40	Torsin-1A-interacting protein 1 OS=Mus musculus GN=Tor1aip1 PE=1 SV=3	165972	134766	126771	135620	147706	148720	126631	122618	135176	140782	162560	144964	123683	133249	157140	157446	136282	122991	139238	131448	148737	124735	124025	123857	124232	0.95	0.89	0.95	0.94	1.02	0.406	0.84	0.122	0.493	0.286	0.417873	0.90252	0.998979	0.399136	0.924134	0.855803
Q9ERG0	84.059	1	31	30	42.8	LIM domain and actin-binding protein 1 OS=Mus musculus GN=Lima1 PE=1 SV=3	160747	145972	140056	131972	151180	135316	141878	142709	157504	143362	142093	146757	128194	127512	136481	135387	135274	127363	124055	130426	139773	135477	115801	141811	121938	0.99	0.96	0.96	1	0.93	0.788	0.154	0.428	0.242	0.984	0.0358125	0.997571	0.455356	0.888558	0.855431	0.99999
Q7TMB8	145.24	4	32	18	26.6	Cytoplasmic FMR1-interacting protein 1 OS=Mus musculus GN=Cyfip1 PE=1 SV=1	157122	138139	134367	127716	157409	157731	131799	133957	119161	127659	153130	125528	132261	129027	148018	160551	130642	129596	126016	138849	155022	131732	129342	132819	130801	0.94	0.99	1	0.99	0.96	0.331	0.532	0.833	0.945	0.9	0.858358	0.815495	0.96469	0.99961	0.999998	0.999894
Q8BFW7	65.89	1	16	16	35.2	Lipoma-preferred partner homolog OS=Mus musculus GN=Lpp PE=1 SV=1	151448	142750	136177	138863	151723	155523	133206	137613	143059	139968	135775	133731	121266	127462	146518	143620	121428	125331	125896	130601	148381	129229	135335	125623	124990	0.98	1	0.97	1.03	0.92	0.64	0.0704	0.968	0.548	0.575	0.0585796	0.992921	0.283883	0.999999	0.964885	0.97259
P21279	42.158	1	17	10	48.2	Guanine nucleotide-binding protein G(q) subunit alpha OS=Mus musculus GN=Gnaq PE=1 SV=4	156137	137459	129193	125064	145926	143037	133176	154213	138016	138512	150094	135623	132425	124046	151844	154913	110961	136012	127250	131595	144690	128998	127337	121993	126789	1.02	0.94	0.95	0.98	1	0.673	0.991	0.218	0.457	0.843	0.501069	0.99632	1	0.756514	0.894822	0.998223
Q91WD5	52.625	4	17	17	45.4	NADH dehydrogenase [ubiquinone] iron-sulfur protein 2, mitochondrial OS=Mus musculus GN=Ndufs2 PE=1 SV=1	142023	137480	128565	137695	137508	152640	135250	120540	151448	135554	141277	130468	127091	131651	151564	154459	123718	119700	140009	134675	156153	129210	130311	122000	121848	1.02	0.97	0.99	0.98	1	0.768	0.929	0.54	0.78	0.767	0.900316	0.997312	1	0.972486	0.998979	0.996477
P50404	37.688	1	10	10	31.6	Pulmonary surfactant-associated protein D OS=Mus musculus GN=Sftpd PE=2 SV=1	117342	108998	103689	131794	150616	121835	107667	93016.8	108110	108622	118276	183890	112819	174030	166313	148511	120996	153194	156399	151673	130908	135685	151027	176785	152739	0.88	0.99	0.97	1.02	1.23	0.173	0.151	0.974	0.887	0.776	0.00988456	0.787583	0.215812	0.999936	0.9952	0.999009
P08207	11.186	1	5	5	45.4	Protein S100-A10 OS=Mus musculus GN=S100a10 PE=1 SV=2	135742	115739	112948	117726	150509	135832	145248	134624	157893	142673	148549	143652	127447	113999	152405	145311	152389	128592	143381	145907	133739	131537	115407	121209	119745	1.13	0.91	1.04	0.87	1.08	0.0838	0.324	0.174	0.478	0.0079	0.0587555	0.23288	0.645114	0.474329	0.937767	0.147246
P11983	60.448	2	22	22	44.6	T-complex protein 1 subunit alpha OS=Mus musculus GN=Tcp1 PE=1 SV=3	138809	129928	126375	126224	150665	153313	125953	133560	121084	119078	148896	134802	118945	126499	157254	147918	140347	132482	122360	132606	149809	139777	135052	126759	131148	0.97	0.99	0.98	1.01	1.02	0.606	0.775	0.974	0.843	0.814	0.915569	0.986307	0.995225	0.999974	0.9985	0.999743
Q8CCK0	40.092	1	20	18	51.6	Core histone macro-H2A.2 OS=Mus musculus GN=H2afy2 PE=1 SV=3	154961	136779	134174	133121	138904	149282	136712	135189	165217	148540	153720	125632	126834	122642	140584	148324	129427	119636	130636	127167	134769	121856	112070	121516	112030	1.05	0.9	0.98	0.92	0.96	0.301	0.415	0.0932	0.722	0.124	0.0136003	0.818044	0.919045	0.325985	0.993442	0.552924
P17879	70.175	2	25	13	50.6	Heat shock 70 kDa protein 1B OS=Mus musculus GN=Hspa1b PE=1 SV=3	156560	134891	134119	124783	132810	144412	132429	112701	119600	135970	127133	136008	122578	116341	137471	150766	135475	122763	146782	140744	154938	134354	132349	118492	144294	0.94	1.07	1.09	0.98	0.94	0.347	0.221	0.268	0.114	0.75	0.453442	0.84095	0.76498	0.746227	0.55298	0.997349
Q07076	49.925	1	18	18	37.1	Annexin A7 OS=Mus musculus GN=Anxa7 PE=2 SV=2	143991	133900	117319	123561	134661	150735	114029	120513	118073	118580	145084	147396	133258	137210	142943	163850	133085	124334	128681	132865	136663	137243	127137	128171	124863	0.95	0.93	0.97	0.96	1.08	0.425	0.0975	0.0221	0.502	0.488	0.215811	0.901469	0.596572	0.607473	0.965883	0.927102
E9QNA7	82.874	1	29	0	45.9	Sorbin and SH3 domain-containing protein 1 OS=Mus musculus GN=Sorbs1 PE=1 SV=1	138218	144622	117012	129691	130286	147459	141326	128136	133869	154456	140018	133413	113352	125956	140902	149333	128865	109582	130256	137034	147044	142104	109716	124489	109458	1.07	0.97	1	0.97	0.99	0.208	0.856	0.634	0.996	0.655	0.52803	0.809337	0.99988	0.986414	1	0.982621
Q99JY9	47.357	8	19	19	55.5	Actin-related protein 3 OS=Mus musculus GN=Actr3 PE=1 SV=3	143561	134969	125320	129024	145580	139237	116439	135105	119503	116820	152728	143402	124381	128612	163610	135622	125588	135256	131734	126203	137239	123906	128972	119860	121947	0.92	0.89	0.92	0.97	1.05	0.138	0.467	0.0892	0.198	0.262	0.0900142	0.533049	0.830586	0.138193	0.410784	0.957106
Q3V117	120.79	3	35	35	40.2	ATP-citrate synthase OS=Mus musculus GN=Acly PE=1 SV=1	153614	140975	113388	146091	168282	188475	144436	102189	126164	146083	142693	131247	94944.5	129273	141925	146779	126183	91807.5	122360	151949	153365	131449	90524.1	120769	88966	0.98	0.91	1	0.92	0.89	0.793	0.252	0.459	0.958	0.511	0.426569	0.999682	0.832925	0.954836	1	0.957659
Q7M6Y3	71.543	7	14	14	24.4	Phosphatidylinositol-binding clathrin assembly protein OS=Mus musculus GN=Picalm PE=1 SV=1	142438	134721	134629	133002	152645	143266	142798	117729	115400	122637	139685	121281	116276	118380	143514	147468	140538	119558	118616	141017	140146	131300	121967	128106	125462	0.92	1.01	1.04	0.97	0.92	0.157	0.125	0.774	0.519	0.608	0.470138	0.544316	0.499704	0.999446	0.932885	0.978901
Q9WTR5	78.185	1	15	15	25.5	Cadherin-13 OS=Mus musculus GN=Cdh13 PE=1 SV=2	143550	133542	128728	133591	144121	148034	142123	130504	124639	142959	139759	134170	119774	115644	141587	142744	120302	116693	120544	141882	144640	128799	116452	118802	118634	1.01	0.96	0.99	0.98	0.95	0.885	0.315	0.54	0.821	0.712	0.33783	0.999909	0.870976	0.955715	0.998946	0.991928
P27005	10.294	1	6	6	89.9	Protein S100-A8 OS=Mus musculus GN=S100a8 PE=1 SV=3	69699	66229.4	55937	73306.8	64621.2	76311.2	58760.3	64832.3	64762.6	66426.6	228981	226153	159147	175149	231015	156093	169148	149157	183193	158258	157734	142405	165276	147597	174664	1	0.77	0.8	0.97	3.09	0.945	1.04e-05	0.0301	0.0507	0.512	6.88625e-11	1	9.52913e-10	0.00438069	0.013283	0.986657
Q02819	53.408	4	24	24	53.4	Nucleobindin-1 OS=Mus musculus GN=Nucb1 PE=1 SV=2	152917	129729	121145	122059	146943	135296	128735	131425	138840	147795	151684	136577	116221	117406	133068	146540	135312	111490	117209	126359	145771	139045	108487	129062	115144	1.01	0.97	0.97	1	0.97	0.759	0.704	0.716	0.702	0.996	0.771546	0.999472	0.993324	0.993865	0.993022	1
Z4YKV1	44.178	5	12	11	33.2	Guanine nucleotide-binding protein G(s) subunit alpha isoforms short OS=Mus musculus GN=Gnas PE=1 SV=1	158856	141254	127376	116210	153759	144922	133915	135442	126252	141596	150169	122606	120640	107046	147521	152133	123274	115491	115173	135011	147146	121553	109476	112019	115389	0.98	0.93	0.99	0.94	0.93	0.801	0.412	0.458	0.925	0.467	0.385544	0.997706	0.846164	0.905016	0.999902	0.947603
Q9WU78	96.023	1	37	37	46	Programmed cell death 6-interacting protein OS=Mus musculus GN=Pdcd6ip PE=1 SV=3	126938	115883	120928	123954	150975	154901	139713	114969	116410	125180	130119	128666	120247	129236	140124	141899	136793	124934	124744	139368	137006	137241	134232	127718	131955	1.02	1.03	1.03	1	1.02	0.82	0.736	0.307	0.451	0.956	0.89196	0.99613	0.998547	0.978205	0.979837	1
E9Q586	136.85	6	40	40	40.2	Dynactin subunit 1 OS=Mus musculus GN=Dctn1 PE=1 SV=1	131940	138407	118994	131763	97832.8	164292	141999	129957	119922	132956	135121	127707	113616	127227	139392	148877	134376	114821	122810	143382	145575	141918	115762	129395	117680	1.11	1.01	1.03	0.98	1.04	0.218	0.565	0.878	0.626	0.762	0.626712	0.542347	0.982702	0.999836	0.98931	0.997863
P35293	23.035	1	13	13	70.9	Ras-related protein Rab-18 OS=Mus musculus GN=Rab18 PE=2 SV=2	144151	123753	128405	124867	146302	139999	135448	122361	123269	123917	139105	130567	122957	121504	140207	147021	136421	118927	119575	122339	145923	122281	114568	124177	117788	0.97	0.95	0.98	0.97	0.98	0.488	0.695	0.381	0.747	0.618	0.783307	0.961016	0.994679	0.901023	0.998107	0.976415
Q9R1Z8	82.348	1	22	22	37.5	Vinexin OS=Mus musculus GN=Sorbs3 PE=1 SV=1	153883	134463	144570	127683	139023	140421	123389	126292	118015	140619	138435	122700	127765	115883	131983	140796	116175	131587	119040	123452	130460	124267	125338	121818	117094	0.93	0.97	0.99	0.98	0.91	0.148	0.065	0.469	0.841	0.671	0.0816427	0.405479	0.215424	0.969049	0.999601	0.99264
Q8CIZ8	309.27	5	36	36	15.3	von Willebrand factor OS=Mus musculus GN=Vwf PE=1 SV=2	145132	150851	143363	131448	142152	141827	133218	136478	135265	137738	126194	119162	126312	116466	123773	136815	116391	118853	124973	123610	136053	113514	119473	114925	111605	0.96	0.97	1.01	0.96	0.86	0.162	0.000805	0.487	0.697	0.38	8.20085e-05	0.696016	0.00141837	0.942933	0.994234	0.78159
Q62425	9.3267	1	6	6	56.1	Cytochrome c oxidase subunit NDUFA4 OS=Mus musculus GN=Ndufa4 PE=1 SV=2	128110	103902	110410	127037	133356	161944	147420	107730	147736	122270	144471	119506	115646	114310	143810	160094	124644	114885	133765	140468	151442	125646	120788	112416	112927	1.14	0.98	1.06	0.92	1.06	0.201	0.461	0.764	0.5	0.348	0.50269	0.525856	0.963679	0.998685	0.959135	0.873971
P14152	36.511	2	14	14	39.5	Malate dehydrogenase, cytoplasmic OS=Mus musculus GN=Mdh1 PE=1 SV=3	138211	140388	142784	130853	150793	204004	151761	169265	144473	135766	121599	119271	110593	112557	125911	127028	106735	110562	111236	123376	117142	106748	112030	103878	105061	1.15	0.92	0.98	0.94	0.84	0.156	0.000768	0.0428	0.646	0.188	2.96287e-05	0.164492	0.103811	0.83147	0.998985	0.93049
G3UVV4	101.87	7	37	34	43.4	Hexokinase OS=Mus musculus GN=Hk1 PE=1 SV=1	140894	137090	110527	122203	137865	142196	111224	113414	126853	114240	155725	131984	111107	130619	150857	148086	126148	113475	131528	129369	150389	139997	113399	116664	113868	0.94	0.93	0.95	0.98	1.05	0.35	0.572	0.43	0.567	0.734	0.651624	0.906471	0.959725	0.862075	0.959851	0.997981
P63158	24.893	3	11	10	50.2	High mobility group protein B1 OS=Mus musculus GN=Hmgb1 PE=1 SV=2	140835	116790	120892	112747	132686	138239	138817	140178	141149	135213	147414	130007	121299	131057	151278	139056	127467	119247	110650	120017	115278	115132	113084	115309	144457	1.11	0.89	0.91	0.98	1.09	0.0562	0.172	0.0848	0.116	0.71	0.0532782	0.291091	0.47957	0.19894	0.360459	0.995064
Q9D952	232.01	2	56	56	31.4	Envoplakin OS=Mus musculus GN=Evpl PE=2 SV=3	148142	128282	127013	131193	152579	135832	121860	134828	133534	133576	136677	122561	115718	113953	141246	141105	113914	116665	121029	120964	139431	124271	113614	130960	118251	0.96	0.99	0.97	1.02	0.92	0.406	0.171	0.937	0.667	0.698	0.211036	0.917129	0.442884	0.999964	0.986654	0.994797
Q61029	50.372	1	19	9	51.3	Lamina-associated polypeptide 2, isoforms beta/delta/epsilon/gamma OS=Mus musculus GN=Tmpo PE=1 SV=4	155442	131404	119272	117881	136912	137818	127867	124679	142162	144537	140946	132117	112025	118410	141313	149352	133390	113021	117276	126262	129624	119559	105118	120552	108054	1.02	0.9	0.99	0.91	0.98	0.651	0.739	0.14	0.896	0.188	0.212144	0.993843	0.993921	0.541446	0.99991	0.624991
P60335	37.497	5	15	10	60.1	Poly(rC)-binding protein 1 OS=Mus musculus GN=Pcbp1 PE=1 SV=1	127779	108687	109980	117006	157891	153878	133531	113612	104825	113394	127176	121185	105332	115523	158416	146542	143883	118012	117212	146373	142457	142674	121558	117016	123191	1	1.03	1.07	0.96	1.01	0.973	0.918	0.665	0.425	0.605	0.868163	1	0.999962	0.996828	0.931544	0.991223
P29341	70.67	6	23	19	34	Polyadenylate-binding protein 1 OS=Mus musculus GN=Pabpc1 PE=1 SV=2	127292	112964	97400.1	104352	118014	119301	120664	97260	100050	117856	163988	139839	124889	144939	154284	143727	144907	133722	126355	126385	141810	136859	130382	124777	125523	0.99	0.91	0.93	0.98	1.3	0.898	0.00397	0.116	0.227	0.569	0.000216803	0.999908	0.000989489	0.325558	0.573463	0.991067
Q921H8	43.953	7	13	13	40.6	3-ketoacyl-CoA thiolase A, peroxisomal OS=Mus musculus GN=Acaa1a PE=1 SV=1	139174	105230	145324	128593	142607	133731	122348	126789	137545	114060	139733	116985	131260	123572	136953	131501	119009	126368	121797	115393	129761	113620	120772	123842	126199	0.96	0.95	0.95	1	0.98	0.61	0.838	0.223	0.223	0.994	0.521976	0.921133	0.994934	0.822234	0.820313	1
P97352	11.158	2	6	6	49	Protein S100-A13 OS=Mus musculus GN=S100a13 PE=1 SV=1	157584	155482	127002	137149	149230	159989	143346	152748	156384	159514	97154	161114	90206.7	129745	98468.4	124311	99984.1	110818	119779	122790	100027	108652	105761	103670	95487.5	1.06	0.89	1	0.89	0.79	0.215	0.0812	0.45	0.85	0.0459	0.000142282	0.886738	0.0474203	0.710802	1	0.699164
Q06890	51.655	6	15	15	33.9	Clusterin OS=Mus musculus GN=Clu PE=1 SV=1	125063	114705	109682	107490	115837	126425	111925	102606	108638	128434	150170	146109	118444	123782	134264	158633	128029	116113	137135	144404	150162	129752	119784	126559	119793	1.01	0.96	1.02	0.94	1.17	0.899	0.0225	0.537	0.829	0.434	0.0244878	0.999923	0.12253	0.959159	0.998258	0.865507
Q9DCD0	53.247	1	17	17	38.9	6-phosphogluconate dehydrogenase, decarboxylating OS=Mus musculus GN=Pgd PE=1 SV=3	120540	113952	117719	112996	131379	132965	112339	114750	117681	120424	146911	146614	122435	130536	146354	137805	129746	115489	122309	133085	129535	115821	124463	126051	118093	1	0.89	0.92	0.96	1.16	0.954	0.0145	0.0315	0.139	0.347	0.00995098	0.999997	0.0140979	0.0556649	0.289201	0.888977
P68254	27.778	4	17	12	69	14-3-3 protein theta OS=Mus musculus GN=Ywhaq PE=1 SV=1	127166	143585	117782	102273	156428	145302	119021	132246	133342	104076	126462	123867	109959	120849	148315	123818	118908	121507	124154	130225	139252	123379	114020	112503	116527	0.98	0.96	0.98	0.98	0.97	0.868	0.814	0.571	0.808	0.593	0.912838	0.998288	0.994645	0.98399	0.999221	0.998443
Q62165	96.904	1	11	11	13.7	Dystroglycan OS=Mus musculus GN=Dag1 PE=1 SV=4	131341	118119	115942	120770	131368	147604	129786	118033	141043	130295	131425	111873	116224	115954	137359	146531	118541	105539	144591	125401	140178	116268	106381	116306	106357	1.08	0.96	1.05	0.91	0.99	0.151	0.849	0.481	0.604	0.305	0.355054	0.735898	0.999953	0.958093	0.955782	0.649935
Q8BGS1	81.635	2	17	14	29.3	Band 4.1-like protein 5 OS=Mus musculus GN=Epb41l5 PE=1 SV=1	125399	130610	120428	121243	131771	126315	132354	128212	130291	139205	134143	128622	113727	117605	135783	135403	130057	110637	124006	124433	120167	126771	102664	122928	109755	1.04	0.92	0.99	0.93	1	0.131	0.978	0.172	0.87	0.208	0.114091	0.833002	1	0.378918	0.999556	0.493789
Q99020	30.831	3	14	14	44.6	Heterogeneous nuclear ribonucleoprotein A/B OS=Mus musculus GN=Hnrnpab PE=1 SV=1	63757	65373.4	48410.4	68928.4	69563.8	72498.7	126937	72402.4	80007	111151	206765	177433	132817	149216	181211	153417	204469	158386	141694	139148	147382	152798	130813	127305	136288	1.47	0.82	0.94	0.87	2.68	0.0334	1.35e-05	0.0717	0.585	0.144	4.53832e-07	0.241153	1.73794e-06	0.20945	0.945877	0.576894
P48193	95.91	9	30	24	43.4	Protein 4.1 OS=Mus musculus GN=Epb41 PE=1 SV=2	132557	147612	112385	113552	122990	163504	117696	107388	108518	123861	132766	127925	115192	119270	136779	144565	117028	120470	116971	123579	131159	125292	117389	116821	116068	0.99	0.96	0.99	0.97	1	0.833	0.902	0.353	0.762	0.623	0.982708	0.999734	0.999996	0.978973	0.999544	0.996321
B2RXS4	206.23	1	35	35	21.5	Plexin-B2 OS=Mus musculus GN=Plxnb2 PE=1 SV=1	142392	123011	123065	121430	137019	133785	121380	119369	111050	129076	138976	126359	117387	120596	133174	138220	121526	114948	116866	119247	141611	117462	115224	115007	112966	0.95	0.95	0.96	0.99	0.98	0.3	0.732	0.308	0.385	0.778	0.5816	0.832681	0.996985	0.801431	0.918079	0.998616
P18242	44.953	3	13	13	37.1	Cathepsin D OS=Mus musculus GN=Ctsd PE=1 SV=1	131153	133124	116929	111628	133129	134064	114094	119101	110384	119181	140838	142750	109939	115545	146649	139455	137632	121758	113802	122537	137177	120837	110148	113861	114511	0.95	0.91	0.97	0.94	1.05	0.37	0.569	0.245	0.709	0.285	0.473909	0.9357	0.930965	0.53306	0.981418	0.84128
P47963	24.305	1	11	11	43.1	60S ribosomal protein L13 OS=Mus musculus GN=Rpl13 PE=2 SV=3	155808	128954	132327	118311	147392	154405	129702	107157	125038	127058	131602	121953	106488	137753	126147	121425	118659	105844	116724	111846	125981	116787	107090	120422	102818	0.94	0.92	0.92	1	0.91	0.443	0.212	0.184	0.159	0.93	0.0526795	0.852458	0.579188	0.700735	0.721262	1
Q9JJ28	144.8	1	42	42	41.1	Protein flightless-1 homolog OS=Mus musculus GN=Flii PE=1 SV=1	134948	115427	118046	116166	137946	128834	128256	122757	123705	127594	138414	126235	107548	118634	140082	135883	124844	109435	119224	123737	130478	120972	109302	117857	110911	1.01	0.93	0.97	0.96	1.01	0.698	0.858	0.305	0.677	0.437	0.652277	0.998574	0.998719	0.672906	0.977374	0.938548
Q7M739	266.92	3	62	62	29.3	Nuclear pore complex-associated intranuclear coiled-coil protein TPR OS=Mus musculus GN=Tpr PE=1 SV=1	135318	134954	110480	114323	126740	120459	113825	113251	122861	124306	135575	128222	111393	119156	135743	129091	138285	116098	116294	125440	131018	127484	112103	125341	113486	0.96	0.97	0.99	0.97	1.01	0.402	0.814	0.534	0.893	0.595	0.756847	0.885062	0.998504	0.953537	0.999814	0.982374
Q80YQ1	129.69	3	21	11	19.6	Thrombospondin 1 OS=Mus musculus GN=Thbs1 PE=1 SV=1	112955	149663	95877.9	117098	111201	118728	101841	80248.2	115330	95725.6	153785	142000	108621	146587	119320	151645	114879	118855	131485	133774	129540	138877	131369	132096	123891	0.87	0.98	0.97	1.01	1.14	0.215	0.205	0.847	0.76	0.827	0.0250326	0.571371	0.469104	0.998272	0.994428	0.999972
Q8CHT0	61.84	1	19	19	39.9	Delta-1-pyrroline-5-carboxylate dehydrogenase, mitochondrial OS=Mus musculus GN=Aldh4a1 PE=1 SV=3	119666	110505	108541	119182	147252	140116	131718	130032	110055	122912	131117	124533	108274	120404	140939	138675	122790	101933	109364	119018	133792	126874	99095.6	116534	117593	1.05	0.95	0.95	1	1.03	0.477	0.63	0.456	0.432	0.957	0.79566	0.952508	0.988427	0.942515	0.928348	0.999998
Q9QZD8	31.715	1	11	11	38	Mitochondrial dicarboxylate carrier OS=Mus musculus GN=Slc25a10 PE=1 SV=2	130215	127027	119312	118331	141952	130451	121078	121135	108729	113744	125033	123742	111519	119835	138683	125364	127046	114808	117849	121095	124319	128087	111232	118701	108903	0.93	0.96	0.98	0.98	0.97	0.176	0.566	0.367	0.654	0.497	0.437539	0.529844	0.958471	0.833613	0.988577	0.978937
Q60710	72.65	6	26	26	52.3	Deoxynucleoside triphosphate triphosphohydrolase SAMHD1 OS=Mus musculus GN=Samhd1 PE=1 SV=2	151222	112876	118214	99551	147399	149148	137488	113886	115940	118377	123836	127196	105427	123586	128548	115612	120833	105051	115448	124556	124481	120662	110741	104252	112728	1.01	0.94	0.96	0.99	0.97	0.874	0.802	0.247	0.363	0.729	0.536482	0.999935	0.988989	0.922181	0.970176	0.999628
P09671	24.603	1	9	9	33.3	Superoxide dismutase [Mn], mitochondrial OS=Mus musculus GN=Sod2 PE=1 SV=3	164751	180879	90789.1	108910	126629	118022	110132	103575	108548	99593.8	131265	124212	105721	123426	132545	135701	123947	104736	107135	126511	143843	136035	96498.3	106255	109063	0.8	0.96	0.97	0.99	0.92	0.217	0.694	0.579	0.62	0.854	0.410271	0.301566	0.918241	0.994918	0.998322	0.999979
P14094	35.194	2	10	10	31.6	Sodium/potassium-transporting ATPase subunit beta-1 OS=Mus musculus GN=Atp1b1 PE=1 SV=1	130906	113314	124332	133296	120663	127251	113486	149551	142183	110919	118306	112674	110408	125369	122605	116820	112913	127119	127699	116269	111209	112507	114124	109618	114464	1.03	0.95	1.02	0.94	0.95	0.691	0.192	0.128	0.598	0.0567	0.108691	0.954433	0.799868	0.886544	0.99504	0.693351
Q9CRB6	18.965	1	11	11	56.2	Tubulin polymerization-promoting protein family member 3 OS=Mus musculus GN=Tppp3 PE=1 SV=1	124224	123195	104040	121491	130539	136171	129738	124929	131711	132706	130972	126612	102733	110085	138182	140860	126544	105194	108602	123584	121340	116590	97289.8	108182	100829	1.09	0.89	0.99	0.9	1.01	0.0922	0.941	0.158	0.941	0.167	0.0839015	0.61109	0.999901	0.406793	0.999969	0.465679
Q8CG29	125.21	4	31	26	30.9	Myosin IF OS=Mus musculus GN=Myo1f PE=1 SV=1	123311	101266	93731	85625.5	116485	116880	102510	97588.6	94917.1	106951	170762	132597	121550	136063	150449	148948	122284	116089	131899	115374	136230	117037	123339	130964	121703	1	0.88	0.89	0.99	1.37	0.967	0.00795	0.121	0.177	0.927	0.000842828	1	0.00219108	0.348885	0.413028	0.999943
Q9DBH5	40.429	1	15	15	48.9	Vesicular integral-membrane protein VIP36 OS=Mus musculus GN=Lman2 PE=2 SV=2	153022	102043	115053	105324	143953	129321	116343	121659	129475	110465	142347	118142	110646	117665	133769	128112	122601	106188	122883	106483	132034	113423	107813	111647	112046	0.98	0.93	0.94	0.98	1.01	0.932	0.883	0.24	0.362	0.777	0.793441	0.99863	0.999993	0.836531	0.920268	0.999518
Q8K2C9	43.131	1	11	11	30.7	Very-long-chain (3R)-3-hydroxyacyl-CoA dehydratase 3 OS=Mus musculus GN=Hacd3 PE=1 SV=2	147451	115442	119801	121529	140314	128628	119505	118592	117072	122501	133047	115726	110516	117231	122183	134051	114219	108186	105393	119731	128812	116807	100549	111688	102622	0.94	0.94	0.97	0.96	0.93	0.313	0.256	0.253	0.578	0.563	0.174103	0.778013	0.646949	0.778238	0.984805	0.967441
F6WYQ5	131.28	6	35	2	33.1	Phospholipid-transporting ATPase (Fragment) OS=Mus musculus GN=Atp8a1 PE=1 SV=1	131566	115355	113357	110928	134371	128625	132173	114814	115115	128058	129322	114342	110661	101595	131017	131592	117329	108495	100447	134149	128962	127273	104490	110413	106736	1.02	0.98	1.01	0.98	0.97	0.658	0.617	0.826	0.925	0.764	0.824004	0.996311	0.986329	0.999151	0.999915	0.995205
Q9QYB5	78.776	1	20	20	36.5	Gamma-adducin OS=Mus musculus GN=Add3 PE=1 SV=2	127478	125959	107809	115811	132713	130975	127279	115481	106770	121655	121469	119241	102605	105277	130548	129724	125447	107894	105532	131046	130441	118857	105908	111275	111685	0.99	1	1.04	0.96	0.95	0.818	0.396	0.998	0.609	0.572	0.834559	0.999374	0.890651	1	0.972245	0.967209
P52430	39.565	3	8	8	31.5	Serum paraoxonase/arylesterase 1 OS=Mus musculus GN=Pon1 PE=1 SV=2	121901	97724.8	102467	100365	124797	140913	126691	116297	121479	108794	128941	114542	94808.3	109056	128448	150272	135381	120280	93898.9	134499	142629	124384	99579.7	121018	101748	1.12	1.02	1.1	0.93	1.05	0.122	0.536	0.82	0.386	0.521	0.489096	0.681674	0.978875	0.998768	0.775424	0.898007
Q9R0M4	53.389	1	9	9	17.9	Podocalyxin OS=Mus musculus GN=Podxl PE=1 SV=2	137495	128353	107659	107549	131221	134020	107992	125026	139637	111386	129213	125652	105016	113106	133094	137922	119560	101812	119924	106588	121571	115033	93068.7	107029	100618	1.01	0.89	0.97	0.92	0.99	0.897	0.901	0.0993	0.619	0.265	0.314047	0.999904	0.999874	0.473882	0.987207	0.764057
O54865	70.597	2	26	26	43.1	Guanylate cyclase soluble subunit beta-1 OS=Mus musculus GN=Gucy1b3 PE=2 SV=1	123387	118516	114273	130426	143646	144193	119012	104846	116630	109182	110782	105647	106937	112127	124137	120806	120183	103675	103789	128229	123634	125634	108960	125268	106298	0.94	1.05	1.03	1.02	0.89	0.388	0.0474	0.302	0.607	0.689	0.393029	0.84212	0.308848	0.912299	0.988431	0.99574
O08795	58.792	1	14	14	25.5	Glucosidase 2 subunit beta OS=Mus musculus GN=Prkcsh PE=1 SV=1	127147	107075	115208	107398	124209	119844	114576	118519	126940	116044	135830	127392	111367	110088	125521	130304	124054	109519	115669	108516	122091	118799	102586	110409	108191	1.03	0.92	0.96	0.96	1.05	0.521	0.399	0.157	0.522	0.375	0.520933	0.982229	0.827556	0.434617	0.927686	0.878408
A2AKI5	111.51	5	33	33	35.1	Integrin alpha-V OS=Mus musculus GN=Itgav PE=1 SV=1	125348	117295	128780	116081	114801	119698	109123	121746	124523	115380	124678	117311	119881	107198	122621	125574	118426	115897	115780	107978	116833	106985	120158	109428	110341	0.98	0.95	0.99	0.97	0.98	0.558	0.619	0.2	0.717	0.32	0.39839	0.972723	0.981659	0.618035	0.993555	0.844551
Q8VD75	115.2	1	43	41	48.1	Huntingtin-interacting protein 1 OS=Mus musculus GN=Hip1 PE=1 SV=2	128260	119999	116876	108604	132630	127284	110251	116788	109569	115915	139876	111754	106660	98997.3	131571	130160	116210	109800	103881	111560	134526	120126	102311	109449	108904	0.96	0.98	0.97	1.01	0.97	0.354	0.649	0.816	0.758	0.94	0.889483	0.951218	0.989267	0.995969	0.989862	0.999976
Q3U2G2	94.208	2	36	35	52	Heat shock 70 kDa protein 4 OS=Mus musculus GN=Hspa4 PE=1 SV=1	130910	119716	116342	104434	142453	138635	124242	120575	119043	120407	128329	115225	104105	108798	133702	120655	106675	106024	106995	110553	124591	110926	105513	99393.2	103028	1.01	0.92	0.93	0.99	0.96	0.766	0.605	0.227	0.267	0.746	0.0969641	0.998763	0.953577	0.644107	0.771299	0.999423
Q91VA7	42.194	2	12	12	35.4	Isocitrate dehydrogenase [NAD] subunit, mitochondrial OS=Mus musculus GN=Idh3b PE=1 SV=1	119659	100533	103034	109260	133058	136474	123175	107990	107703	114882	124767	106859	109204	108417	139927	147171	111984	105591	108136	117949	132528	116983	107840	110000	115067	1.04	0.99	1	0.99	1.04	0.537	0.595	0.897	0.991	0.895	0.971689	0.976685	0.980111	0.999845	0.999999	0.99963
P99029	21.897	3	10	10	48.6	Peroxiredoxin-5, mitochondrial OS=Mus musculus GN=Prdx5 PE=1 SV=2	117361	108652	102963	107988	115393	106576	106067	101540	106892	111206	149044	124706	117601	123037	140391	139872	116827	108713	113550	120738	125339	115845	106470	115670	114703	0.96	0.88	0.92	0.96	1.19	0.235	0.0155	0.0522	0.194	0.517	0.00378701	0.953582	0.0142346	0.0921426	0.336034	0.939577
F7AAP4	128.56	4	31	18	30.5	Calcium-transporting ATPase OS=Mus musculus GN=Atp2b4 PE=1 SV=1	135619	128398	114386	100603	140769	129368	110910	104207	123395	114106	126407	124289	105438	98780.3	135820	122543	115995	105577	106159	109234	122369	115985	112759	100790	99797.1	0.94	0.93	0.95	0.99	0.95	0.446	0.593	0.399	0.489	0.76	0.448424	0.86474	0.942658	0.850694	0.926713	0.999604
P35330	31.39	4	9	9	36.8	Intercellular adhesion molecule 2 OS=Mus musculus GN=Icam2 PE=1 SV=1	151531	113500	114365	106013	125689	125651	117321	115285	126243	123543	129959	114274	112612	105708	133336	124991	115458	93692	107576	105525	126413	106321	99885.3	106886	101121	1	0.91	0.92	0.99	0.98	0.974	0.789	0.152	0.226	0.865	0.219551	0.99999	0.994338	0.609336	0.712092	0.999783
Q3TBA3	75.958	3	19	19	27.7	Antigen peptide transporter 1 OS=Mus musculus GN=Tap1 PE=1 SV=1	201036	110164	95908.9	94113.5	112431	113539	106807	97368.9	85121.5	100769	147166	124997	108901	123812	135071	123076	114946	104620	123497	106429	131304	107843	104601	112081	112318	0.82	0.89	0.89	0.99	1.04	0.328	0.611	0.105	0.117	0.876	0.392139	0.537826	0.995542	0.844086	0.87153	0.999996
Q08093	33.155	2	9	8	35.7	Calponin-2 OS=Mus musculus GN=Cnn2 PE=1 SV=1	131513	113243	103965	104638	139158	131075	125735	113110	109753	107799	117264	111893	101441	106369	121255	123605	118070	114033	111557	126623	123641	121499	104692	99104.2	106049	0.99	0.99	1.06	0.93	0.94	0.952	0.451	0.893	0.158	0.205	0.648188	0.999884	0.851527	0.99998	0.83308	0.78578
Q9D1H9	28.937	1	5	5	20.2	Microfibril-associated glycoprotein 4 OS=Mus musculus GN=Mfap4 PE=1 SV=1	152630	158668	114505	129531	164682	118867	117344	111036	132390	116894	120857	104536	109150	95182.9	136194	122371	110880	69929.3	97614.3	114399	130944	96282.4	84212.2	93415.9	84560.3	0.83	0.86	0.91	0.95	0.79	0.0561	0.0321	0.177	0.402	0.725	0.0048103	0.214822	0.0791211	0.651536	0.88985	0.989884
Q91ZA3	79.921	6	32	32	50.4	Propionyl-CoA carboxylase alpha chain, mitochondrial OS=Mus musculus GN=Pcca PE=1 SV=2	125041	94423.4	108709	111242	131161	127601	116849	110266	111354	111748	126257	105813	111365	110674	127357	135288	112312	110452	106914	113061	131441	114281	106472	110213	110763	1.01	0.99	0.99	0.99	1.02	0.791	0.752	0.792	0.908	0.893	0.997845	0.999503	0.99754	0.999151	0.999974	0.999898
Q3UJB0	98.197	1	24	24	33	Protein Sf3b2 OS=Mus musculus GN=Sf3b2 PE=1 SV=1	138687	105154	102879	101733	122748	115354	102616	106076	112024	103505	148892	118731	109288	106935	139587	138285	113875	107646	119307	104362	132548	105515	102270	112583	109288	0.94	0.9	0.94	0.96	1.09	0.471	0.365	0.256	0.472	0.602	0.429594	0.948893	0.755538	0.635962	0.888854	0.98783
Q921F2	44.547	17	12	12	36	TAR DNA-binding protein 43 OS=Mus musculus GN=Tardbp PE=1 SV=1	95047.7	86172.7	78986.1	82447.9	102308	105518	113048	89767.2	89889.4	105550	153718	131135	113824	125805	148160	128948	132349	128144	134440	114803	137049	118065	120256	112269	118973	1.13	0.9	0.95	0.95	1.51	0.0987	0.000496	0.166	0.47	0.262	8.48362e-06	0.46788	2.20266e-05	0.356321	0.865462	0.887444
P62754	28.68	1	11	11	35.7	40S ribosomal protein S6 OS=Mus musculus GN=Rps6 PE=1 SV=1	145389	116067	116171	94155.2	147881	154940	117815	130908	129075	111506	119907	112512	96622.1	112648	120739	111359	109550	99576.6	99018.1	101939	120280	108079	96312.4	94025.2	96301.2	1.04	0.92	0.93	0.99	0.91	0.66	0.389	0.185	0.163	0.776	0.0339725	0.982012	0.719728	0.833472	0.893734	0.999901
P47962	34.4	2	14	14	45.5	60S ribosomal protein L5 OS=Mus musculus GN=Rpl5 PE=1 SV=3	129285	112164	98594.4	106717	137300	137266	115458	105552	124580	122283	121021	106930	98000	106274	132956	121389	129798	110988	115174	109977	112415	114150	96513.5	104602	93357.9	1.04	0.92	1.04	0.89	0.97	0.617	0.712	0.278	0.519	0.0453	0.27295	0.980982	0.987363	0.780165	0.977218	0.44355
Q8VDL4	53.902	1	12	12	36.7	ADP-dependent glucokinase OS=Mus musculus GN=Adpgk PE=1 SV=2	117521	99090.2	97648.6	93165.3	104056	111529	84595.3	87519.3	97563.8	93894.4	147468	134554	121182	124955	135870	129733	119655	109737	130539	116879	133981	116697	121558	112276	112865	0.93	0.9	0.91	0.98	1.3	0.264	0.00113	0.0564	0.0942	0.75	2.7588e-05	0.753492	0.000568948	0.223092	0.354061	0.998046
Q9CPQ1	8.4689	2	9	9	63.2	Cytochrome c oxidase subunit 6C OS=Mus musculus GN=Cox6c PE=1 SV=3	137057	90097.2	101272	106546	120780	133702	124994	99094.3	104142	108200	129273	109463	103889	106203	126199	138627	113598	98629.9	113905	120451	134572	112604	104532	104308	101787	1.03	0.97	1.02	0.95	1.03	0.756	0.651	0.656	0.832	0.546	0.965657	0.99783	0.993281	0.995633	0.999439	0.97502
Q9QYR9	49.656	4	16	7	44.8	Acyl-coenzyme A thioesterase 2, mitochondrial OS=Mus musculus GN=Acot2 PE=1 SV=2	126722	104707	108371	125363	127851	118465	109930	97245.3	113996	110607	129843	105442	115249	120859	123853	124635	108864	100599	110759	106533	120509	108938	103343	116523	102525	0.93	0.93	0.93	1	1	0.215	0.932	0.154	0.164	0.98	0.290114	0.582901	0.999991	0.569524	0.560142	1
Q99MN9	58.408	4	21	21	47.7	Propionyl-CoA carboxylase beta chain, mitochondrial OS=Mus musculus GN=Pccb PE=1 SV=2	116668	96947.4	107695	106217	122703	118272	117892	112927	110685	111201	125701	111863	107656	111802	130493	127311	119746	109547	106162	116107	120188	118470	102535	104252	105991	1.04	0.94	0.99	0.95	1.07	0.397	0.267	0.247	0.783	0.325	0.55093	0.932771	0.631014	0.658345	0.99735	0.836394
Q9DC69	42.525	1	16	16	35.5	NADH dehydrogenase [ubiquinone] 1 alpha subcomplex subunit 9, mitochondrial OS=Mus musculus GN=Ndufa9 PE=1 SV=2	114653	100949	112316	123353	114521	131267	119920	97763.1	110794	109465	116502	104085	114498	110757	129832	125718	110490	102145	115149	120512	124922	106329	109814	105269	103902	1.01	0.96	1	0.96	1.02	0.958	0.739	0.39	0.958	0.417	0.924091	0.999961	0.997439	0.917602	0.999998	0.934221
P47740	53.97	3	16	15	32.2	Fatty aldehyde dehydrogenase OS=Mus musculus GN=Aldh3a2 PE=2 SV=2	121175	105718	115044	115559	119603	116276	110675	112735	124487	112930	125271	113048	108726	108009	119339	123639	112269	101966	109268	107409	121401	104415	100792	114886	102619	1	0.95	0.97	0.98	1	0.994	0.892	0.265	0.428	0.695	0.495613	1	0.999953	0.683897	0.906833	0.990539
Q99K48	54.54	2	21	19	51.4	Non-POU domain-containing octamer-binding protein OS=Mus musculus GN=Nono PE=1 SV=3	119422	98925.5	98115.3	97692.6	118249	122826	108121	90516.5	116934	114390	136002	122084	101551	112897	134285	130461	122626	106060	108976	102890	130305	110925	94494.8	112083	106490	1.04	0.91	0.94	0.97	1.14	0.618	0.111	0.266	0.431	0.665	0.445373	0.985371	0.368109	0.685738	0.894979	0.993073
Q9R1W5	53.264	1	6	6	13	Calcitonin gene-related peptide type 1 receptor OS=Mus musculus GN=Calcrl PE=2 SV=2	128615	118597	118566	94251.7	124154	119402	101976	131003	118985	127581	113687	119979	98500.7	105679	129617	112720	106167	112910	124847	107620	103771	107862	96141.8	96878.6	92874	1.03	0.88	0.99	0.88	0.97	0.71	0.71	0.0561	0.962	0.0128	0.0543235	0.990976	0.985602	0.248644	0.999978	0.289363
P62748	22.338	2	16	6	77.2	Hippocalcin-like protein 1 OS=Mus musculus GN=Hpcal1 PE=2 SV=2	127420	107739	118146	104469	114248	120081	116929	121811	127067	113280	122254	100469	106524	107106	122356	121234	107639	107121	105737	104431	112072	103151	104440	102050	101451	1.05	0.94	0.98	0.96	0.98	0.273	0.659	0.202	0.675	0.235	0.0455396	0.772742	0.97809	0.562169	0.982368	0.859595
Q8BKG3	117.53	1	25	25	29.1	Inactive tyrosine-protein kinase 7 OS=Mus musculus GN=Ptk7 PE=1 SV=1	131308	122155	112200	111795	133600	125326	115664	118254	123777	122809	116254	106713	98791.6	99395.6	112894	120219	106069	96147.9	97180.7	106402	111598	109489	97968.4	104902	94384	0.99	0.97	0.98	0.99	0.87	0.884	0.0281	0.535	0.762	0.8	0.00197564	0.999584	0.0498343	0.971733	0.997757	0.998119
Q91V41	23.897	2	13	13	66	Ras-related protein Rab-14 OS=Mus musculus GN=Rab14 PE=1 SV=3	121798	91352.6	114780	105397	133008	119876	111839	100863	107372	117079	119606	102937	107991	94253.7	117874	137068	116888	102628	101030	118005	130561	111527	105578	104050	98257	0.98	1.01	1.06	0.96	0.96	0.889	0.636	0.855	0.448	0.565	0.926468	0.999268	0.974008	0.999718	0.917964	0.96536
Q9Z2I0	82.988	1	29	29	43.2	LETM1 and EF-hand domain-containing protein 1, mitochondrial OS=Mus musculus GN=Letm1 PE=2 SV=1	119164	106167	103366	96943.7	124524	117552	118034	113487	118727	110574	116300	110541	103527	109649	120082	121778	115592	103128	109085	114143	123825	112880	95967.3	104142	99703.4	1.05	0.96	1.01	0.95	1.02	0.318	0.706	0.413	0.874	0.365	0.61407	0.82751	0.995628	0.900722	0.999917	0.845038
P46460	82.613	3	32	31	39.2	Vesicle-fusing ATPase OS=Mus musculus GN=Nsf PE=1 SV=2	117736	106465	103322	105871	132628	128235	105571	96743.3	94620.9	92537.8	113817	101957	99823.2	106126	131692	129998	118661	103371	99759.1	112561	133525	113553	114295	109934	113822	0.91	1.06	1.02	1.04	0.98	0.259	0.742	0.367	0.778	0.534	0.533063	0.731941	0.997466	0.924358	0.998546	0.98303
Q9WVC3	18.227	3	5	5	48.1	Caveolin-2 OS=Mus musculus GN=Cav2 PE=1 SV=1	124086	125043	118596	116256	112402	110060	92869	103266	181689	95710.4	115726	106147	107540	117362	106074	101135	99540.3	108133	122613	105636	105445	100801	109425	101138	95044.7	0.98	0.93	0.97	0.95	0.93	0.685	0.0346	0.0446	0.499	0.326	0.559539	0.999315	0.931885	0.944475	0.998431	0.990497
P14602	23.014	2	12	12	54.5	Heat shock protein beta-1 OS=Mus musculus GN=Hspb1 PE=1 SV=3	123015	101532	104297	100901	105366	122146	101672	99803.1	93569.7	112919	122799	108137	107453	110185	125752	134651	109470	110029	112037	115797	126687	111541	107909	101127	109442	0.99	0.97	1.01	0.96	1.07	0.856	0.188	0.543	0.813	0.432	0.390979	0.999839	0.720456	0.978838	0.999132	0.92485
P08228	15.942	1	7	7	50	Superoxide dismutase [Cu-Zn] OS=Mus musculus GN=Sod1 PE=1 SV=2	112452	101218	109769	113106	106609	114083	113508	115399	107060	123765	123526	115952	116182	104913	124526	125950	104271	114039	106904	108504	94388.5	95769.6	113358	107958	103311	1.06	0.88	0.96	0.92	1.08	0.115	0.0869	0.0247	0.352	0.121	0.0470205	0.667855	0.37996	0.0414309	0.796683	0.316214
E9Q7Q3	28.734	3	26	2	71	Tropomyosin alpha-3 chain OS=Mus musculus GN=Tpm3 PE=1 SV=1	139600	104678	80013.2	111409	124055	112179	105797	86584.7	119622	113818	152550	124800	87466.8	103254	135750	129596	123435	83382	108812	107482	121674	105584	81492.9	123144	84832.6	0.96	0.86	0.92	0.93	1.08	0.8	0.604	0.284	0.539	0.558	0.727793	0.996834	0.956125	0.6552	0.927075	0.97878
P50516	68.325	4	20	20	42.3	V-type proton ATPase catalytic subunit A OS=Mus musculus GN=Atp6v1a PE=1 SV=2	119236	119487	95567.1	108529	122107	126760	109746	104280	96187.5	114010	121187	119056	99412.4	104055	120032	119932	111609	100556	99686.8	115614	115863	113105	104354	106029	103940	0.98	0.96	0.97	0.99	1	0.707	0.982	0.49	0.619	0.898	0.933268	0.990414	0.999999	0.960961	0.982644	0.99992
Q9WV54	44.669	3	17	17	38.8	Acid ceramidase OS=Mus musculus GN=Asah1 PE=1 SV=1	115648	106741	105675	105809	124636	119625	111997	109391	86557.2	113999	127035	109600	104966	100786	128470	129782	110533	107758	99611.2	112282	123143	106194	99470.3	105517	103200	0.97	0.94	0.98	0.96	1.02	0.612	0.758	0.378	0.791	0.5	0.862325	0.987555	0.996264	0.869069	0.997704	0.965187
D3YTN4	38.044	6	14	14	45.4	GTPase IMAP family member 4 OS=Mus musculus GN=Gimap4 PE=1 SV=1	107315	82957.6	94215.7	100940	154275	143852	124765	106326	87494.6	87845.7	99579.7	88663.5	96082.6	99075.5	136651	118570	116501	105742	96463.9	116583	135268	118443	110113	104428	134809	1.02	1.16	1.07	1.09	0.96	0.875	0.846	0.132	0.426	0.245	0.753298	0.999805	0.997767	0.684072	0.98237	0.933235
P97315	20.583	1	9	9	50.8	Cysteine and glycine-rich protein 1 OS=Mus musculus GN=Csrp1 PE=1 SV=3	122394	104992	103214	98950	113993	108892	96571.5	102066	117909	96580.3	124605	122140	112705	121770	147226	110565	108634	108428	106495	101116	107770	102122	109301	112633	102076	0.96	0.85	0.85	1	1.16	0.475	0.0389	0.0182	0.0202	0.913	0.00586049	0.930521	0.0386759	0.0181859	0.0202277	0.999999
Q8R3G9	25.582	1	4	4	13.2	Tetraspanin-8 OS=Mus musculus GN=Tspan8 PE=2 SV=1	116569	111469	107914	94822.8	104457	120467	115449	128585	127828	121593	127670	108785	99306.1	93107.1	129420	147631	104829	106776	103828	98529.4	100134	100828	87316.2	103206	94192.8	1.15	0.87	1.01	0.86	1.04	0.0123	0.647	0.121	0.973	0.14	0.0614298	0.320164	0.977372	0.3963	0.999989	0.353743
S4R2L6	39.498	5	10	10	25.4	Pulmonary surfactant-associated protein B OS=Mus musculus GN=Sftpb PE=1 SV=1	112325	78319.4	105417	121574	197569	179963	109868	118310	119657	84649.4	71030.5	95344.1	75924	106751	115141	107053	93443.9	115590	78293.6	134677	105660	109407	97781.7	117068	99954.4	1	1.14	1.14	1	0.75	0.951	0.199	0.199	0.348	0.874	0.43313	1	0.4758	0.948295	0.950477	1
P97333	103	1	23	23	32.5	Neuropilin-1 OS=Mus musculus GN=Nrp1 PE=1 SV=2	132463	109229	112711	111447	120451	123228	114546	107841	112462	122711	115047	108308	101671	106106	115030	115447	103695	100443	105868	103336	111409	99000.5	98945.3	101265	95389.6	0.99	0.93	0.97	0.96	0.93	0.855	0.146	0.0629	0.365	0.246	0.00648763	0.999023	0.380824	0.380508	0.928915	0.832484
P46978	80.597	3	19	17	25.5	Dolichyl-diphosphooligosaccharide--protein glycosyltransferase subunit STT3A OS=Mus musculus GN=Stt3a PE=1 SV=1	124858	100797	108426	105256	140484	116222	106863	113183	112201	103841	135961	102966	97500.3	104022	123748	120650	106347	98455.8	102022	101549	121311	96489.3	94194.7	101553	99996.9	0.95	0.91	0.94	0.97	0.97	0.548	0.761	0.28	0.445	0.6	0.460782	0.952239	0.994041	0.692097	0.891537	0.99425
Q99NB9	145.81	3	37	37	34	Splicing factor 3B subunit 1 OS=Mus musculus GN=Sf3b1 PE=1 SV=1	117675	109058	93636.6	95540.7	108650	113626	106172	98136	99978.5	121561	131475	117799	100045	96999.1	119520	125556	122936	100757	105037	112898	114149	114674	99888	103171	104974	1.03	0.95	1	0.95	1.08	0.641	0.342	0.485	0.943	0.336	0.647769	0.991393	0.73686	0.907759	0.999999	0.893257
P22437	69.042	1	16	15	28.2	Prostaglandin G/H synthase 1 OS=Mus musculus GN=Ptgs1 PE=2 SV=1	122095	110511	114241	100258	113088	112317	110728	102920	131360	113492	117985	110247	100150	99357.3	108938	118488	102396	96723	115344	107639	115879	109153	99795.5	93896.3	102049	1.02	0.97	1.01	0.96	0.96	0.74	0.371	0.545	0.898	0.496	0.42105	0.995059	0.912274	0.977517	0.999902	0.950758
Q8BLF1	45.739	3	13	13	38.2	Neutral cholesterol ester hydrolase 1 OS=Mus musculus GN=Nceh1 PE=1 SV=1	110873	106947	107964	111352	122775	114733	111677	112245	113311	108196	116832	97830.8	107185	100397	109530	131169	103792	102102	99656.1	112652	116305	99096	103703	102223	99261.6	1	0.98	1.03	0.95	0.95	0.957	0.23	0.64	0.635	0.416	0.44484	1	0.797472	0.991396	0.954896	0.784135
Q6PDM2	27.744	4	13	12	52	Serine/arginine-rich splicing factor 1 OS=Mus musculus GN=Srsf1 PE=1 SV=3	102281	84293.3	72437.4	60272.1	97905.9	99530.2	103445	85896.6	111383	103261	136971	137706	106121	122121	136628	114417	129751	123307	123281	102117	120035	119317	107532	104678	105904	1.21	0.87	0.93	0.94	1.53	0.11	0.00708	0.0596	0.292	0.279	0.000153595	0.212169	0.00011792	0.253424	0.750612	0.889221
P62137	37.54	1	14	5	45.5	Serine/threonine-protein phosphatase PP1-alpha catalytic subunit OS=Mus musculus GN=Ppp1ca PE=1 SV=1	124737	115014	105123	103960	123319	118298	94504.6	105314	109996	96367.7	113087	113187	99099.1	111758	122004	109679	100618	113212	114501	99997.6	112577	105134	101435	96813.2	100411	0.92	0.92	0.96	0.96	0.98	0.161	0.673	0.101	0.416	0.322	0.21515	0.38961	0.986697	0.494488	0.925404	0.919252
Q9EPC1	42.329	2	12	10	31.2	Alpha-parvin OS=Mus musculus GN=Parva PE=1 SV=1	89534.6	91418.9	100116	106503	137798	140406	122405	114822	78478.1	100042	84883	87936	101448	95871.7	122557	127778	106175	99287.2	84404.7	143422	115980	117085	110694	107984	115283	1.06	1.15	1.14	1.01	0.94	0.698	0.568	0.0826	0.322	0.785	0.6897	0.983642	0.979628	0.712029	0.769057	0.999973
P99027	11.651	1	7	7	75.7	60S acidic ribosomal protein P2 OS=Mus musculus GN=Rplp2 PE=1 SV=3	124573	103043	104459	92646.9	143053	131048	105273	97517.1	111012	103823	116596	106402	93216.5	111304	122959	104941	102951	93895.3	96060.7	95294.5	116630	105320	95521	98322.2	105955	0.97	0.95	0.9	1.06	0.97	0.776	0.805	0.405	0.0892	0.225	0.391374	0.988272	0.991936	0.948617	0.608578	0.949376
Q6ZWN5	22.591	6	16	16	57.7	40S ribosomal protein S9 OS=Mus musculus GN=Rps9 PE=1 SV=3	138178	116039	104795	90432.4	140595	143515	116419	117018	119111	99107	115045	102005	89852.4	111227	107255	105908	98643.4	89697.2	89409.4	93465.1	113218	94410.9	90022.2	99351.4	93429.7	1.01	0.93	0.91	1.03	0.89	0.884	0.303	0.278	0.119	0.622	0.0347195	0.999952	0.580745	0.926016	0.79861	0.997912
Q9JLB2	77.229	2	21	21	37	MAGUK p55 subfamily member 5 OS=Mus musculus GN=Mpp5 PE=1 SV=1	120136	109632	100471	101878	110354	118928	105297	109462	116430	113432	111531	106160	97938.7	97015.4	110502	126575	104958	98051.3	104309	107226	111553	103392	95897.9	101536	94216.4	1.04	0.97	1.03	0.94	0.96	0.345	0.434	0.465	0.56	0.259	0.230879	0.909134	0.931858	0.960035	0.946787	0.632605
Q5XJF6	24.831	3	12	12	52.1	Ribosomal protein OS=Mus musculus GN=Rpl10a PE=1 SV=1	129395	106118	112720	87350.6	132519	136913	98964.6	116064	126631	96295.3	122999	103910	93442	111803	109303	113310	96784	96722.7	113479	89430.5	114610	94412	94206.9	86853.2	91582.8	1.01	0.89	0.94	0.94	0.95	0.897	0.656	0.109	0.38	0.421	0.222764	0.999869	0.973817	0.669742	0.95133	0.968453
I7HLV2	23.072	4	9	9	48.8	60S ribosomal protein L10 (Fragment) OS=Mus musculus GN=Rpl10 PE=1 SV=1	137989	108327	109558	88889.3	129633	136981	98649.8	110940	110151	95396.6	120564	103575	93102.7	111162	119799	112982	101803	94676.9	105475	94446.1	113514	100986	92027.8	92533.4	91831.2	0.96	0.9	0.93	0.96	0.95	0.727	0.677	0.125	0.267	0.496	0.322529	0.984524	0.972005	0.675093	0.892568	0.992313
G3UZI2	58.751	5	22	0	47.4	Heterogeneous nuclear ribonucleoprotein Q OS=Mus musculus GN=Syncrip PE=1 SV=1	68236.3	53042.8	51552.5	74885.3	76138.6	77084.1	104752	70073.7	79054.9	87955.9	167816	163244	96932.2	120211	148079	129175	156420	123841	109500	110178	125005	130393	105399	103507	112019	1.29	0.83	0.9	0.92	2.15	0.0435	0.000535	0.182	0.488	0.331	1.60281e-05	0.504938	3.17188e-05	0.284336	0.782957	0.894557
Q9DBS1	44.783	1	17	17	54	Transmembrane protein 43 OS=Mus musculus GN=Tmem43 PE=1 SV=1	135293	103176	101382	101926	121387	121715	99534.7	96142.9	105233	100524	130457	96417.5	96027.5	92247.8	125909	126683	98747.7	89365.6	94232.2	103157	126528	91864.7	95157.1	94723.5	90742.6	0.93	0.92	0.95	0.97	0.96	0.356	0.652	0.445	0.608	0.764	0.687748	0.911246	0.989241	0.895849	0.971194	0.998534
Q8R5M8	49.788	3	13	13	35.3	Cell adhesion molecule 1 OS=Mus musculus GN=Cadm1 PE=1 SV=2	114926	115892	115245	94985.6	106526	105838	95608.8	110597	126721	100010	108596	118400	103792	98766.7	112373	105708	107862	102028	109907	100319	97222.6	107756	94243.8	93445.6	91432.2	0.98	0.89	0.97	0.92	0.99	0.776	0.853	0.0298	0.449	0.0437	0.145169	0.996975	0.999468	0.214222	0.970632	0.514862
Q93092	37.387	1	15	15	38	Transaldolase OS=Mus musculus GN=Taldo1 PE=1 SV=2	105265	91173.6	92294.6	99095.4	112950	110035	102435	97284.1	102637	133291	118429	112463	101412	105539	112224	113101	104988	99551.3	97765.3	117331	104203	102236	99376.2	99620.1	100028	1.09	0.92	0.97	0.95	1.1	0.263	0.0894	0.034	0.481	0.234	0.314553	0.529219	0.439935	0.535448	0.972194	0.871041
Q9DBR7	114.99	1	31	28	30.4	Protein phosphatase 1 regulatory subunit 12A OS=Mus musculus GN=Ppp1r12a PE=1 SV=2	118480	106119	88700.3	105527	114910	114126	112115	90914.2	107437	111820	106661	103164	86219.7	105895	120335	119985	102232	93963.3	102229	109941	123377	107864	87964	100242	90279.3	1.01	0.98	1.01	0.96	0.98	0.922	0.768	0.755	0.843	0.604	0.952283	0.999993	0.99776	0.996814	0.999816	0.985684
Q9D1Q6	46.852	1	13	13	35.5	Endoplasmic reticulum resident protein 44 OS=Mus musculus GN=Erp44 PE=1 SV=1	125430	104900	105404	93197.2	124137	111600	99473.8	106757	114985	97044.7	112107	113790	94321.9	101344	120512	108837	107629	93745.1	104129	97778.6	110226	102621	92370	91233.2	92570.4	0.96	0.9	0.94	0.95	0.98	0.572	0.812	0.115	0.332	0.345	0.282883	0.940111	0.99618	0.439997	0.862784	0.941078
P52196	33.466	1	13	13	42.1	Thiosulfate sulfurtransferase OS=Mus musculus GN=Tst PE=1 SV=3	104711	102883	96991.9	97478.9	114457	104753	95584.5	91132.5	92053.9	92957.7	119610	113686	103963	97142.9	131662	117747	113877	96061.6	91166.1	100852	117925	127573	97370.7	94349.8	100891	0.92	0.95	0.92	1.04	1.1	0.0764	0.198	0.529	0.276	0.68	0.170735	0.775818	0.617055	0.9256	0.672185	0.983033
Q9R0P5	18.521	1	12	11	69.1	Destrin OS=Mus musculus GN=Dstn PE=1 SV=3	113493	104870	103279	102159	119289	118994	103045	119743	105864	108694	101206	101276	89614	97575.6	141261	90094.9	101515	111051	96677.7	114907	96753.2	101369	94516.3	90865.7	87248.5	1.02	0.89	0.97	0.92	0.98	0.591	0.703	0.243	0.805	0.143	0.195155	0.995837	0.997015	0.477042	0.989967	0.75011
P11352	22.329	3	11	11	63.2	Glutathione peroxidase 1 OS=Mus musculus GN=Gpx1 PE=1 SV=2	117561	108126	77969.9	100865	105551	111369	102339	80152.5	85273.6	97652.5	123045	115525	83499.6	126439	115970	114398	99246.3	89854.1	94653.4	110781	111023	110646	102672	102837	101198	0.93	0.94	0.9	1.04	1.11	0.497	0.356	0.502	0.306	0.448	0.310886	0.917903	0.660007	0.893152	0.642948	0.987863
Q62318	88.846	1	23	23	37.4	Transcription intermediary factor 1-beta OS=Mus musculus GN=Trim28 PE=1 SV=3	122052	116312	92759.1	93586.1	122628	118479	110565	93569.3	99445.5	104634	109169	102547	95369.1	95769.9	112086	105015	101042	94328.6	89248.7	105510	109288	106875	94225.7	96909.9	94082.1	0.96	0.97	0.96	1.01	0.94	0.666	0.468	0.579	0.422	0.79	0.480507	0.961593	0.831942	0.99182	0.966914	0.999603
Q7TQ48	99.183	1	18	18	24.7	Sarcalumenin OS=Mus musculus GN=Srl PE=1 SV=1	76393.1	82971.6	71030.6	126280	75687.1	160693	118227	67467.5	85670	101175	87848.3	79985.6	101436	97083.5	125987	147220	78103.7	91435.4	118156	139402	147290	116474	107869	66846.3	111818	1.23	1.12	1.17	0.96	1.14	0.325	0.307	0.559	0.373	0.806	0.528929	0.774715	0.956785	0.961699	0.877701	0.998623
Q9CVB6	34.357	3	15	15	44.7	Actin-related protein 2/3 complex subunit 2 OS=Mus musculus GN=Arpc2 PE=1 SV=3	104997	93028.1	92960.2	103901	112647	114376	101395	89503.7	95464.9	98064.9	128064	111448	91144.1	104974	125255	118852	104968	93906.3	101868	104676	109575	98056.4	89936.1	100998	91488.7	0.98	0.87	0.93	0.93	1.11	0.754	0.233	0.116	0.417	0.233	0.248302	0.998766	0.492209	0.229611	0.792308	0.829053
Q9QY76	26.946	2	14	13	60.1	Vesicle-associated membrane protein-associated protein B OS=Mus musculus GN=Vapb PE=2 SV=3	120437	95450.8	89625.2	100919	110778	111776	100602	108248	104792	96812.1	120283	108626	100540	100134	113828	118057	106246	95422.5	95088.4	96377.2	114691	90919.9	89924.9	96328.5	91113.3	1.01	0.89	0.94	0.94	1.05	0.82	0.435	0.0742	0.293	0.382	0.424052	0.999823	0.90975	0.314423	0.828437	0.885562
Q5FWK3	50.41	2	14	14	37.1	Rho GTPase-activating protein 1 OS=Mus musculus GN=Arhgap1 PE=1 SV=1	116213	92839	94491.3	103038	142265	138334	112130	86709.6	93447.7	98727.8	98265	81743.6	90076.9	92666.3	118694	121752	102731	89140.8	89266.1	114927	122129	104213	70009	104402	97131.4	0.96	1.03	1.08	0.96	0.88	0.752	0.246	0.825	0.438	0.686	0.782578	0.996711	0.756263	0.998307	0.966025	0.996418
P51437	19.581	1	5	5	45.7	Cathelin-related antimicrobial peptide OS=Mus musculus GN=Camp PE=2 SV=1	72524.3	50956	62977.7	49903.6	68129.7	78063.7	58354.3	64281.3	60808.8	60402.8	149993	172795	109887	130317	149974	126118	123433	111241	149040	121953	121891	120359	121647	123557	114683	1.06	0.84	0.89	0.95	2.34	0.525	4.82e-05	0.108	0.248	0.418	4.29668e-09	0.993949	7.34107e-08	0.114809	0.358327	0.956982
Q9D855	13.527	2	10	10	63.1	Cytochrome b-c1 complex subunit 7 OS=Mus musculus GN=Uqcrb PE=1 SV=3	93108.6	72970.5	92659.6	91811.4	109258	132909	122252	98741.9	113813	104062	106627	98615.8	93524.5	91241.1	120220	126183	108332	87021.3	98433.5	125060	118299	104118	84861.4	88590.9	89944	1.24	0.95	1.07	0.89	1.11	0.0311	0.228	0.534	0.504	0.265	0.123274	0.121454	0.78217	0.98022	0.930842	0.669112
Q9JHI5	46.325	1	15	15	41.3	Isovaleryl-CoA dehydrogenase, mitochondrial OS=Mus musculus GN=Ivd PE=1 SV=1	116004	99622.8	99722.1	99776.9	111339	105834	102127	95523.2	98397.6	110855	112646	101529	99014.5	101985	109430	111841	102624	95111.5	91617.6	104674	110166	107119	94226.1	95511.1	94162.6	0.97	0.96	0.96	0.99	1	0.559	0.951	0.301	0.41	0.857	0.744496	0.972381	0.999989	0.836225	0.91874	0.999554
D3Z7V3	90.72	9	31	31	39.1	Sarcolemmal membrane-associated protein OS=Mus musculus GN=Slmap PE=1 SV=1	96555.8	98827.5	84367.8	111004	107769	126409	106914	96275.3	109714	106921	106244	93250.1	94727.2	100380	112312	118119	94871.3	89408.9	107212	106374	123817	100644	90159.5	94460.1	91118.4	1.1	0.99	1.02	0.97	1.02	0.195	0.761	0.799	0.805	0.673	0.652486	0.656717	0.999203	0.999669	0.998916	0.990777
P97370	31.775	1	12	12	44.6	Sodium/potassium-transporting ATPase subunit beta-3 OS=Mus musculus GN=Atp1b3 PE=1 SV=1	113786	109752	104872	97454.4	118588	121691	100201	96806.1	98466.3	106616	115359	116323	100620	89556.2	124368	106702	108960	91336.7	92748.9	90865.7	110885	99375.7	89595.4	68682.3	93232.9	0.96	0.85	0.9	0.94	1	0.479	0.985	0.122	0.189	0.466	0.141608	0.979532	0.999999	0.191519	0.572299	0.933577
Q8R0W0	723.3	1	52	49	38.5	Epiplakin OS=Mus musculus GN=Eppk1 PE=1 SV=2	121840	99207.5	97068.2	97413.3	111614	105811	93569.2	104651	109413	96086.6	113066	106482	94807.6	93674.2	105121	114044	107102	92478.6	100362	99166.1	116430	102373	94736.6	96004.4	93251.3	0.97	0.98	1	0.98	0.97	0.578	0.673	0.707	0.999	0.705	0.934507	0.968549	0.986452	0.995678	1	0.995675
Q9D0F3	57.788	2	17	17	38.3	Protein ERGIC-53 OS=Mus musculus GN=Lman1 PE=2 SV=1	113436	101488	96553.7	97478.7	113926	107303	98906.7	98340.2	110472	101764	118166	103475	95999.5	93969.4	111376	111706	102588	92844.6	97699.6	94404.5	108391	94901	93982.1	99305.4	94544.4	0.99	0.94	0.95	0.98	1	0.819	0.987	0.276	0.437	0.725	0.595465	0.999078	1	0.693959	0.865743	0.997174
Q922B2	57.147	2	25	25	53.7	Aspartate--tRNA ligase, cytoplasmic OS=Mus musculus GN=Dars PE=2 SV=2	102257	95999.6	95917.5	100227	113175	134878	104455	95368	91167.2	90660.1	104837	93333.2	92823.4	97268.5	108308	140772	99691.4	88780.8	91277	104823	108464	105060	98955	92825.4	99737.8	1.02	1.02	1.06	0.96	0.98	0.926	0.626	0.682	0.638	0.772	0.96826	0.999535	0.998951	0.999626	0.9602	0.988865
B1AWE0	23.478	6	8	8	35.2	Clathrin light chain A OS=Mus musculus GN=Clta PE=1 SV=1	112797	104921	90895.2	93820.3	107459	93022.2	97702.4	94659.7	111688	84186.9	118362	105575	96190.6	94836.7	114497	105428	117475	97841.4	97606.1	99256	109895	105491	91118	109116	94781.2	0.94	0.96	0.98	0.99	1.04	0.368	0.559	0.562	0.719	0.789	0.592444	0.868492	0.963089	0.966391	0.99424	0.99917
P54116	31.375	1	11	11	47.5	Erythrocyte band 7 integral membrane protein OS=Mus musculus GN=Stom PE=1 SV=3	114905	101284	97924.5	96214.5	109649	115377	95851.1	81584.2	91263.3	102250	126472	101685	94118.8	102079	112012	117833	97060.4	92523.4	96715.5	100003	113190	100139	94524	101570	91484	0.94	0.93	0.94	0.99	1.03	0.325	0.658	0.325	0.386	0.923	0.617893	0.843903	0.986823	0.817885	0.863008	0.999977
Q9Z2Z6	33.026	1	14	14	43.9	Mitochondrial carnitine/acylcarnitine carrier protein OS=Mus musculus GN=Slc25a20 PE=1 SV=1	115410	95299.5	100344	97976.8	111090	112838	101218	116952	101180	98599.6	108633	100667	91110.4	95679.8	111864	116083	102959	95591.9	88927.9	97804	109687	99734.2	90570.5	95599.5	91096.1	1.02	0.96	0.99	0.97	0.98	0.691	0.667	0.439	0.816	0.632	0.56782	0.994948	0.991656	0.936874	0.999226	0.983146
Q9ER00	31.195	1	10	10	43.8	Syntaxin-12 OS=Mus musculus GN=Stx12 PE=1 SV=1	108689	109119	98825.4	84827.9	101301	95787.5	101962	105680	98557.4	104498	108456	104573	104683	101600	102818	107940	103372	101664	98489.1	100482	100172	99569.2	95729.9	104592	97101.4	1.01	0.95	0.98	0.97	1.04	0.835	0.422	0.0331	0.328	0.214	0.652096	0.99945	0.786518	0.596626	0.973999	0.905835
P37804	22.576	1	16	15	80.1	Transgelin OS=Mus musculus GN=Tagln PE=1 SV=3	92749	98306.4	92010.1	107455	116896	147030	97636.3	98588.6	96564.3	83444	91047.3	82309.8	93601.4	95086.4	119795	121879	90374.2	90751.3	92833	113209	131017	101732	90731.3	98361	96905	1.03	1.08	1.06	1.02	0.95	0.886	0.493	0.431	0.552	0.84	0.941678	0.998018	0.987587	0.953082	0.984373	0.999713
Q6GQT9	133.42	1	27	27	28.2	Nodal modulator 1 OS=Mus musculus GN=Nomo1 PE=1 SV=1	114496	102435	96184.2	101352	115701	107953	102305	89335	107219	99884.9	117043	109686	90016.7	98170.7	115743	110425	106443	85487.5	100832	92471.2	109119	94225.8	85983.4	98118.7	87068.6	0.96	0.89	0.93	0.96	1	0.393	0.982	0.137	0.356	0.518	0.325895	0.935088	1	0.373411	0.776044	0.95468
P62897	11.605	4	8	8	61.9	Cytochrome c, somatic OS=Mus musculus GN=Cycs PE=1 SV=2	94385	87564.1	72020	98437.5	98706.5	101574	90245.8	92433.4	88827.5	98670.2	119439	115073	91872	109441	123535	121725	112552	102960	99203.9	109476	110673	102542	93976.9	96712.3	103088	1.05	0.91	0.98	0.93	1.24	0.469	0.0251	0.159	0.741	0.149	0.00549911	0.952316	0.0107087	0.403094	0.989994	0.673681
O55022	21.694	1	10	9	51.8	Membrane-associated progesterone receptor component 1 OS=Mus musculus GN=Pgrmc1 PE=1 SV=4	113099	105440	109355	103770	101472	96786.5	98294.6	95909.3	97674.9	106275	106993	104888	99428.8	97703.9	101713	104515	111697	93678.9	104308	104049	78470.3	100985	93199.8	108581	90992.5	0.93	0.92	1.01	0.91	0.96	0.0237	0.133	0.206	0.692	0.165	0.0804926	0.395233	0.823254	0.387675	0.996249	0.226881
Q61735	33.097	2	5	5	15.5	Leukocyte surface antigen CD47 OS=Mus musculus GN=Cd47 PE=1 SV=2	122511	115455	101507	78573.7	108300	116859	93548.4	110157	70188.6	106409	129526	107748	104787	75060.8	115987	129323	99654	97064.3	73411.8	100884	111967	90701.1	95889.1	75327.7	96499.4	0.94	0.88	0.94	0.94	1.01	0.621	0.947	0.327	0.633	0.64	0.808942	0.98464	0.999949	0.798911	0.976471	0.983085
Q9CXS4	27.541	2	11	11	57.1	Centromere protein V OS=Mus musculus GN=Cenpv PE=2 SV=2	111492	98698.9	98065.8	100561	105689	106355	97440.1	99855	103016	110843	108293	100965	97304.8	92494.3	105610	113791	100879	91762.9	92482.2	98874.2	109462	92463.4	93250.3	97819	94255.5	1.01	0.97	0.99	0.98	0.98	0.862	0.611	0.423	0.76	0.694	0.62055	0.999904	0.990042	0.922938	0.997476	0.98711
A0A0D9SEG8	80.417	2	14	14	24.3	Protein Adgre5 OS=Mus musculus GN=Adgre5 PE=1 SV=1	128219	115597	113690	98506.4	122590	112363	98393.5	98514.9	103840	107088	106159	94025.1	95183.3	93946	101802	103923	89371.4	83934.7	91743.7	86624.9	108645	87901	88347.9	90002	91696.2	0.9	0.95	0.93	1.02	0.85	0.0876	0.0187	0.293	0.127	0.677	0.000770168	0.191052	0.0202232	0.869984	0.641238	0.992308
D3YUM1	49.913	6	18	18	46.4	NADH dehydrogenase [ubiquinone] flavoprotein 1, mitochondrial OS=Mus musculus GN=Ndufv1 PE=1 SV=1	107370	95617.9	91252.3	83680.8	102305	114323	105115	109698	104750	102686	105704	98969.4	88188.6	84982.5	113383	113795	98489.7	99733	104158	105326	114964	106681	92949.1	75932.1	90514.3	1.12	0.98	1.06	0.92	1.02	0.0576	0.775	0.786	0.325	0.292	0.315508	0.423727	0.996762	0.997598	0.876005	0.716132
Q9CZX8	16.085	6	13	13	61.4	40S ribosomal protein S19 OS=Mus musculus GN=Rps19 PE=1 SV=3	107058	95923.5	99462.7	80194	105356	121073	117054	99207.8	112450	106787	113087	101948	93350.4	107917	99321.9	99334.3	96827.8	87308.2	89464.1	94172.8	108362	97392.1	88541.5	95462.1	88369.6	1.14	0.93	0.91	1.02	1.06	0.0687	0.377	0.167	0.047	0.642	0.0188584	0.101857	0.824047	0.610912	0.368145	0.99277
P36371	77.444	1	18	18	30.3	Antigen peptide transporter 2 OS=Mus musculus GN=Tap2 PE=2 SV=1	161325	106815	82010.7	82057.9	95490	100791	93301.8	82242.2	85932.8	90131.8	122761	119884	86084.5	108090	109670	104180	101670	84847.6	111482	93940.6	109340	98884.7	87287.3	95447.6	90871.9	0.86	0.88	0.91	0.97	1.04	0.39	0.678	0.146	0.27	0.659	0.475255	0.653909	0.996827	0.765261	0.887752	0.99891
P32883	21.656	1	9	5	55	GTPase KRas OS=Mus musculus GN=Kras PE=1 SV=1	111734	103596	97029.7	107904	102525	98345	93238.1	94271.4	110987	94756.6	110175	102903	87814	103221	107181	109271	104282	87079.7	103109	94119.3	97962.2	99821.1	84083.4	108025	86968	0.94	0.93	0.97	0.96	0.98	0.16	0.618	0.277	0.648	0.494	0.460499	0.747562	0.991258	0.675133	0.98432	0.92367
Q6P8P8	21.026	2	7	7	43	Pulmonary surfactant-associated protein C OS=Mus musculus GN=Sftpc PE=1 SV=1	147800	111302	118632	128086	155082	119952	123086	121543	148790	116038	81649.8	84651.3	69964.1	71762.3	82893.7	91133	86088.3	77669.3	71919.9	89604.9	86683.2	88503.5	73782.9	79658.5	72754.2	0.95	1.03	1.07	0.96	0.59	0.578	0.000261	0.653	0.331	0.568	1.15506e-07	0.911758	4.42916e-06	0.998491	0.956923	0.993857
E9PXB7	112.22	3	23	22	25.4	E3 ubiquitin-protein ligase NEDD4-like OS=Mus musculus GN=Nedd4l PE=1 SV=1	119255	99387.6	104123	94438	116150	114198	107726	92082	75724.3	113930	110003	90542.8	102583	82818.8	103652	109071	92032.2	93874.6	81308.4	118360	113757	101301	94506.5	74585.5	92562.7	0.94	0.97	1.01	0.96	0.92	0.498	0.24	0.731	0.939	0.706	0.746844	0.956742	0.84589	0.998112	0.999954	0.993238
P70168	97.183	1	23	23	30.6	Importin subunit beta-1 OS=Mus musculus GN=Kpnb1 PE=1 SV=2	109303	105954	94579.3	102166	113352	115689	89184.1	93344	88941.7	88353.2	99998.3	98476.5	89922.7	97997.7	111555	110296	97853.3	98404.1	90829.1	104047	105216	102707	98247.6	94330	96114.6	0.91	1	1.01	0.99	0.95	0.131	0.277	0.978	0.882	0.834	0.442043	0.318032	0.814497	0.999998	0.999913	0.999683
P97742	88.25	1	23	21	36.2	Carnitine O-palmitoyltransferase 1, liver isoform OS=Mus musculus GN=Cpt1a PE=1 SV=4	106089	94606.9	100598	92753.9	112453	111290	98718.8	96897.1	104878	94689.8	107985	95977.4	99123	96682.2	108518	108536	97356.5	92881.2	104624	91473.7	111122	90383.1	92715.6	90921.6	92696.7	1	0.94	0.97	0.97	1	0.987	0.92	0.22	0.538	0.502	0.67409	1	0.999992	0.703607	0.978582	0.949806
Q8CFX1	88.927	3	22	22	30	GDH/6PGL endoplasmic bifunctional protein OS=Mus musculus GN=H6pd PE=1 SV=2	110336	91188.8	97592.1	97536.9	101129	97971.5	91914.3	92637.9	93615.7	103631	121665	95482	91559.5	96586	119298	113630	98049	97472.6	96801.7	98672.6	107929	94044.5	92522.6	100298	91298.5	0.96	0.93	0.96	0.96	1.05	0.379	0.513	0.336	0.638	0.413	0.533816	0.963632	0.863177	0.634466	0.947866	0.959775
P26645	29.661	1	9	9	54.7	Myristoylated alanine-rich C-kinase substrate OS=Mus musculus GN=Marcks PE=1 SV=2	106074	95322.4	104739	86292.8	100668	102318	98903.9	103373	110443	106510	111639	99254.7	102331	100094	110528	117511	102186	89643.9	81865	90967.6	106434	95584.6	83893.3	91740.8	86528.6	1.06	0.89	0.92	0.96	1.06	0.216	0.212	0.0413	0.237	0.667	0.190437	0.842909	0.802914	0.242403	0.577197	0.965518
Q9JJ00	35.914	1	7	7	18.6	Phospholipid scramblase 1 OS=Mus musculus GN=Plscr1 PE=2 SV=1	100189	92919.5	86321.3	87156.7	91815.8	98924.6	91306.4	93039.6	93186	99159.5	120019	109902	94608.8	99301.2	110069	122435	105694	95901.1	102274	94768.5	108377	99423.1	87174.8	99993.7	90607.6	1.04	0.91	0.98	0.93	1.16	0.274	0.0201	0.137	0.697	0.284	0.0455581	0.96238	0.0601623	0.37089	0.987132	0.656232
Q8BP67	17.779	2	8	8	40.8	60S ribosomal protein L24 OS=Mus musculus GN=Rpl24 PE=1 SV=2	119961	103506	106413	92344.1	106317	113093	100390	114215	105089	90054.3	101241	94239.5	90825.5	101003	101166	90683.6	93829	94658.5	90874.7	96177.6	97676.1	93191.9	88870.5	90582.8	89583.3	0.99	0.94	0.95	0.99	0.92	0.858	0.157	0.0704	0.121	0.521	0.0125959	0.998879	0.380846	0.688112	0.842926	0.998322
Q5DTX6	144.8	1	32	32	30.5	Junctional protein associated with coronary artery disease OS=Mus musculus GN=Jcad PE=1 SV=2	124372	103698	98329.4	94506.6	105180	112519	102601	93862	110095	105659	105108	97507.3	85871.6	87287.8	99387.3	105558	93879.3	94902	95644.7	90922.3	101514	96944.3	85091.2	90008.2	83648.3	1	0.96	1.01	0.95	0.9	1	0.14	0.497	0.775	0.284	0.0535582	0.999998	0.327663	0.957341	0.999439	0.89171
Q9QY81	204.1	2	31	31	20	Nuclear pore membrane glycoprotein 210 OS=Mus musculus GN=Nup210 PE=1 SV=2	119420	97405.7	90693.2	83592.6	106894	105331	88495.8	101744	99424.6	98651.7	121065	107064	95488.7	90011.4	113012	111068	98642.9	91779	90934.6	85029.2	102798	92260.8	91452.2	88941.7	91237.7	0.99	0.89	0.91	0.98	1.06	0.971	0.504	0.103	0.211	0.714	0.433084	0.999919	0.899565	0.374426	0.563317	0.997147
A0A087WP85	146.54	20	45	45	44.1	Kinectin OS=Mus musculus GN=Ktn1 PE=1 SV=1	111860	91865.7	95532.5	95753.1	103071	102410	99362.8	86245.7	98755.9	100432	108282	103779	91884.8	98833	106684	104890	96067.2	91627.9	91260.3	102255	108086	99185.5	92148.6	93209.5	88585.2	0.98	0.94	0.95	0.99	1.02	0.658	0.626	0.243	0.287	0.813	0.71829	0.9873	0.98496	0.708377	0.826692	0.999425
Q6IRU5	25.171	2	10	10	28.4	Clathrin light chain B OS=Mus musculus GN=Cltb PE=1 SV=1	99652.7	98076.5	83305.7	89178.6	100142	103134	91572	99385.9	101505	102061	116574	102271	90723.1	84016.7	122114	107477	112102	95209.2	95367.3	95969.6	104800	97847.6	81569.3	94586.1	91209.1	1.06	0.91	0.98	0.93	1.1	0.215	0.332	0.334	0.894	0.204	0.47801	0.900598	0.596589	0.589865	0.997849	0.770379
P09542	22.421	1	13	10	62.7	Myosin light chain 3 OS=Mus musculus GN=Myl3 PE=1 SV=4	76185.2	95692.9	61594.7	133062	72711.1	144609	113665	78652.2	124433	95919.2	96960.3	96482.7	85914.5	102929	118677	126897	78670	71938.9	126407	114690	130215	93427.5	77282.3	67023.2	74559.7	1.27	0.88	1.04	0.85	1.14	0.176	0.304	0.297	0.933	0.373	0.493466	0.547458	0.925251	0.937736	0.999314	0.85421
G3UXT7	13.897	5	6	4	53.1	RNA-binding protein FUS (Fragment) OS=Mus musculus GN=Fus PE=1 SV=1	99950.5	74144.6	73012	89122.9	96603.8	102780	86195.7	98156.9	100298	92507.1	127016	116799	99156.7	100222	114300	119121	107511	107706	73221.3	90075	113161	98013.9	85128.1	96907.3	93143.4	1.11	0.87	0.89	0.98	1.29	0.184	0.0148	0.073	0.254	0.898	0.0670034	0.750274	0.0338037	0.392672	0.557633	0.998366
P63168	10.366	2	5	2	58.4	Dynein light chain 1, cytoplasmic OS=Mus musculus GN=Dynll1 PE=1 SV=1	109874	100669	103453	91389.2	112042	108554	89400.6	109491	111623	85061.3	97906.6	98100.2	87138.1	94733.8	115277	99852.3	93372.1	101383	100903	83428.3	104505	87346.5	90729.4	86104.2	85424.5	0.97	0.92	0.97	0.95	0.95	0.673	0.418	0.206	0.649	0.339	0.29944	0.991435	0.925275	0.694853	0.988979	0.91942
Q9Z0E6	66.739	4	12	12	19.4	Interferon-induced guanylate-binding protein 2 OS=Mus musculus GN=Gbp2 PE=1 SV=1	151169	76958.6	80003.9	77235	86942.9	98109.4	93003.2	84793.4	65268.8	86247.6	111105	103400	97252.3	106339	110107	94473.5	114330	94635.2	85801.4	106476	114652	100787	98149.9	103533	101279	0.9	0.98	0.94	1.05	1.12	0.639	0.318	0.612	0.274	0.429	0.348247	0.909568	0.82172	0.999702	0.970272	0.992145
Q9CQF9	56.494	3	17	17	48.3	Prenylcysteine oxidase OS=Mus musculus GN=Pcyox1 PE=1 SV=1	105071	94685.8	92517.1	87591.5	107209	104118	96033.5	88901.9	114091	99127.2	103754	96434.4	90827.3	94850	102429	107381	95344.9	90975.6	94668.7	94649.7	100454	94575.1	91324.4	99947.9	90519.1	1.03	0.98	0.99	0.99	1	0.608	0.929	0.496	0.771	0.74	0.838005	0.958376	0.999998	0.984961	0.999247	0.99858
O70503	34.741	1	14	14	49.4	Very-long-chain 3-oxoacyl-CoA reductase OS=Mus musculus GN=Hsd17b12 PE=2 SV=1	102821	82898.9	83643	133668	99579.5	93496.8	84700.8	88914.4	130036	83854.3	105594	87118.8	79365.3	126485	101520	102052	84513.3	80819.8	131582	81466.9	96929	84525.8	78143.7	130333	81704.1	0.96	0.94	0.96	0.98	0.99	0.731	0.984	0.618	0.723	0.893	0.984898	0.996976	0.999999	0.991321	0.99791	0.999912
Q9Z277	170.65	1	28	28	18.8	Tyrosine-protein kinase BAZ1B OS=Mus musculus GN=Baz1b PE=1 SV=2	111067	104330	94015.4	89723.1	103437	107986	95423.2	101183	96131.6	100346	106925	100025	89211.1	91961.3	101728	106805	96502.3	90417.9	98272.6	92327.7	103904	87399.6	89387.2	85638.1	87063	1	0.93	0.99	0.94	0.97	0.982	0.638	0.149	0.813	0.183	0.215416	0.999995	0.977905	0.493575	0.999091	0.642323
Q99N15	27.273	3	12	12	58.6	17beta-hydroxysteroid dehydrogenase type 10/short chain L-3-hydroxyacyl-CoA dehydrogenase OS=Mus musculus GN=Hsd17b10 PE=1 SV=1	109189	94771.4	94161.2	92312.3	113363	104879	104517	87506.6	93103.9	100468	110565	91671.4	87792.4	89954.5	106150	118061	98574.8	84347.2	90772.2	99745.4	101572	97497.6	78418.7	88596.1	91674.7	0.97	0.94	1.01	0.93	0.96	0.656	0.581	0.384	0.905	0.369	0.679382	0.992897	0.979589	0.894703	0.999797	0.821164
G3X956	119.84	2	26	26	25.5	FACT complex subunit SPT16 OS=Mus musculus GN=Supt16 PE=1 SV=1	122247	89252	96121.2	116363	109170	108672	100429	91934.2	104062	107078	96015.5	100383	87499.5	104839	86730.1	108453	83499	81151.4	90849.7	89372.8	98152.2	88170.2	84030.1	92272.5	80454.9	0.96	0.93	0.95	0.98	0.89	0.614	0.158	0.207	0.45	0.754	0.0345605	0.955939	0.347838	0.820313	0.946841	0.996949
F8WHM5	132.35	4	39	39	35.9	Golgi apparatus protein 1 (Fragment) OS=Mus musculus GN=Glg1 PE=1 SV=1	111920	92067	96209.6	90168.7	118710	105232	82158.1	103214	108280	81788.2	111056	93811.6	81622.5	91042.1	116596	100957	94372.5	96093.8	104211	79649.7	103234	90494.7	87620.6	91203.9	85019.3	0.94	0.93	0.96	0.96	0.97	0.499	0.716	0.377	0.682	0.548	0.698081	0.936695	0.993908	0.857071	0.985398	0.988416
P62751	17.695	2	10	10	47.4	60S ribosomal protein L23a OS=Mus musculus GN=Rpl23a PE=1 SV=1	112122	97009.5	96670.6	81718.1	120912	118911	102662	99292.5	113061	97048.2	101613	98519.5	87997.9	97508.5	94485.8	96096	98279.8	79374.3	83599.3	90803.8	100390	94626.5	79546.5	86380.7	79221.5	1.04	0.92	0.93	0.98	0.94	0.549	0.523	0.139	0.181	0.766	0.042708	0.950738	0.894624	0.713812	0.846314	0.999013
O89053	50.989	5	16	15	36	Coronin-1A OS=Mus musculus GN=Coro1a PE=1 SV=5	87849.2	81357.8	69257.8	77467.2	89775	91989.3	82194.7	74351.8	79982.1	80542.8	133493	121702	99287.7	109635	135286	112269	110122	93270.3	97623.3	99328.9	101059	93931.4	81624	101567	96499.4	1.01	0.79	0.86	0.93	1.48	0.866	0.00103	0.0145	0.0658	0.187	1.78828e-05	0.999966	3.85898e-05	0.00542677	0.0743285	0.739274
P32921	54.357	1	19	19	43.9	Tryptophan--tRNA ligase, cytoplasmic OS=Mus musculus GN=Wars PE=1 SV=2	164085	86429.4	86585.2	85116	102601	105231	95733.4	100646	88605	82114.6	95191.9	99176	84856.9	86379.2	107129	94876.5	94285.6	85794.3	98367.7	97412.8	103020	95410.8	84490.3	85838.5	89681.6	0.9	0.97	1	0.97	0.9	0.597	0.601	0.616	0.975	0.543	0.751705	0.855493	0.858837	0.998723	0.999999	0.999293
Q5RKN9	32.953	2	11	9	61.9	Capping protein (Actin filament) muscle Z-line, alpha 1 OS=Mus musculus GN=Capza1 PE=1 SV=1	104339	93545.5	89733.7	81287.6	103192	99075.8	89387.5	98773.4	95225.1	89465.5	111570	111185	89030.9	89229.9	109356	96763.2	101139	97683.1	91932.6	91560.9	96306.3	94676	89449	89816.9	85103.2	1	0.89	0.94	0.95	1.08	0.958	0.309	0.112	0.348	0.118	0.270874	1	0.524303	0.193809	0.697549	0.860467
Q61598	50.537	1	23	18	60.7	Rab GDP dissociation inhibitor beta OS=Mus musculus GN=Gdi2 PE=1 SV=1	97954.5	95588.1	92479.6	96181.3	103790	111420	85716.7	85902.6	94594.3	95775.2	104446	93538	84707.6	96888.9	127129	104819	90206.3	91112.1	92103	91690.8	99393	84458.5	85558.3	94630.2	86258.6	0.97	0.89	0.93	0.96	1.04	0.582	0.662	0.194	0.398	0.341	0.464784	0.993445	0.958826	0.375529	0.748672	0.965949
Q8CGP6	13.95	5	7	0	46.9	Histone H2A type 1-H OS=Mus musculus GN=Hist1h2ah PE=1 SV=3	96813.2	93623	67386.2	83185.6	139061	111541	80598.4	101860	105401	98492.5	117239	98384.3	93691.6	82391.3	117343	120209	89316.8	88232.4	79080.2	83648.5	104431	73344.2	97088.6	88032.7	73730.9	1.04	0.86	0.9	0.95	1.06	0.666	0.586	0.156	0.334	0.622	0.701584	0.997484	0.983968	0.690297	0.902292	0.992274
P62717	20.732	1	9	5	44.3	60S ribosomal protein L18a OS=Mus musculus GN=Rpl18a PE=1 SV=1	114283	106530	98591.1	79824.6	116559	122798	84464.7	103680	101056	80663.2	106557	100087	81449	95899.9	109862	93252	94756.7	85541	95922.5	81817.1	98100.8	89498.3	83624	76917	78580	0.96	0.86	0.91	0.95	0.96	0.648	0.658	0.0696	0.202	0.321	0.176828	0.973398	0.978052	0.431945	0.801904	0.966936
Q91WS0	12.097	1	5	5	44.4	CDGSH iron-sulfur domain-containing protein 1 OS=Mus musculus GN=Cisd1 PE=1 SV=1	99973.6	88517.1	81701.6	87035.3	100705	108140	103880	88893.4	101568	104865	100186	91309	82990.9	85995	114202	109629	96304.6	80786.6	90312	105185	109916	96884	79954.8	86810.2	82091.7	1.11	0.96	1.02	0.94	1.04	0.0886	0.659	0.63	0.839	0.491	0.555588	0.596272	0.986814	0.978881	0.999399	0.931529
Q9CZM2	24.146	3	10	10	43.6	60S ribosomal protein L15 OS=Mus musculus GN=Rpl15 PE=2 SV=4	124330	99551	100421	89997.2	118445	114857	95640.5	78436.8	86513.3	85643.2	122735	97805	88020.5	97866.7	100565	98361.9	96328.4	83240.3	80909.6	81023	96368.4	89233.1	88623.9	81978.1	80478.6	0.87	0.86	0.87	0.99	0.95	0.137	0.565	0.0577	0.0807	0.92	0.0629792	0.329787	0.954764	0.347507	0.391658	0.999986
Q61768	109.55	3	35	27	47.8	Kinesin-1 heavy chain OS=Mus musculus GN=Kif5b PE=1 SV=3	96279.7	96496.8	80744.5	95623	113691	107809	96107.7	95505.8	87434.6	96527.3	96140.3	94665.7	79418	93133.8	111617	106749	97872.1	83978.2	83909.8	98606.8	102490	99281.1	83605.1	89094.1	89449.7	1	0.98	0.99	0.98	0.98	0.943	0.836	0.764	0.926	0.828	0.965427	1	0.99901	0.996258	0.999941	0.9993
Q80ZJ1	20.642	2	9	4	58.5	Ras-related protein Rap-2a OS=Mus musculus GN=Rap2a PE=1 SV=2	110824	86083.2	99914.3	79344.4	102317	100833	98400.4	98790.5	108218	105785	111031	85681	91526.6	80353	95841.6	107112	96106	86300.6	89656.3	95334.2	97508.7	98748.9	83091.4	83356.5	83492	1.07	0.96	1.02	0.94	0.97	0.298	0.736	0.601	0.718	0.288	0.304831	0.793968	0.989291	0.971975	0.996997	0.875522
A0A0A0MQD5	192.22	9	43	43	32.5	SH3 and multiple ankyrin repeat domains protein 3 OS=Mus musculus GN=Shank3 PE=1 SV=1	134582	104843	99594.8	83357.4	104896	100521	95003.1	97322.2	67913.1	96679.6	104203	93798.9	93710.8	78280.9	103898	103722	88482.4	99376.5	73165.2	93798.1	105958	95342.8	90664.4	74558.6	91514.1	0.87	0.97	0.97	1	0.9	0.222	0.315	0.661	0.675	0.997	0.43086	0.487462	0.71867	0.995508	0.996035	1
P61358	15.798	2	7	7	48.5	60S ribosomal protein L27 OS=Mus musculus GN=Rpl27 PE=1 SV=2	112383	91889.3	89289.2	88560.5	103660	110481	94842.9	85395.8	95408.2	94967.9	106698	100669	86624	101295	97751	97948.8	98349.4	80931.2	87696.4	85216.4	103734	93924.6	84650.1	94121	82676.8	0.99	0.93	0.91	1.02	1.01	0.894	0.78	0.216	0.117	0.74	0.489667	0.999794	0.998841	0.732648	0.538524	0.997351
Q80WJ7	63.845	6	15	15	30.6	Protein LYRIC OS=Mus musculus GN=Mtdh PE=1 SV=1	108637	88679.8	93150.7	89953.9	106143	102305	91385.8	90885.6	110064	91930.8	111631	95642.4	89694.5	88162.7	95956.3	104783	89175.1	82785.9	88305.8	90143.7	104718	85865.9	85256.7	92631.8	84812.5	1	0.94	0.95	1	0.99	0.991	0.855	0.336	0.364	0.939	0.578463	1	0.999633	0.852447	0.881489	0.999994
Q91VC3	46.839	5	22	18	41.1	Eukaryotic initiation factor 4A-III OS=Mus musculus GN=Eif4a3 PE=2 SV=3	98364.2	86602.2	83784.4	83654.4	97978.9	96462.9	93221	90150.2	93174.1	94784.8	111229	99247.9	93780	88329.8	101201	103522	99026.9	91220.8	90724.9	94213.7	106222	96047.9	88158.5	90572.9	89661.2	1.04	0.95	0.97	0.98	1.1	0.344	0.124	0.385	0.546	0.682	0.364137	0.917922	0.270609	0.802784	0.949513	0.995011
P62743	17.018	1	7	7	44.4	AP-2 complex subunit sigma OS=Mus musculus GN=Ap2s1 PE=1 SV=1	119781	90163.2	89626.2	84537.4	130659	101026	86067.9	86037.5	98119.4	94113.1	117497	89017.2	87134.7	81690	109244	102346	90333.7	84464.6	82765.4	81017.7	108261	83014.5	82513.3	95863.3	85665.4	0.9	0.94	0.91	1.03	0.94	0.394	0.64	0.528	0.321	0.665	0.48674	0.776809	0.953051	0.957852	0.843627	0.99702
P97792	39.947	1	14	14	40.3	Coxsackievirus and adenovirus receptor homolog OS=Mus musculus GN=Cxadr PE=1 SV=1	106319	100071	86038.4	90720.8	94403	101083	93022.8	90003.4	93597.2	101273	104180	101838	88826.8	87150.1	101869	107465	94130.6	86904.4	89607.2	89696.2	105535	91650	81520.9	90879.3	77529	1	0.92	0.97	0.96	1.01	0.92	0.812	0.251	0.545	0.485	0.647778	0.999998	0.999169	0.628102	0.970728	0.929262
P46412	25.424	5	8	8	38.5	Glutathione peroxidase 3 OS=Mus musculus GN=Gpx3 PE=2 SV=2	102296	95793	88618.2	91204.5	101011	105979	91180.2	90668.8	91007.3	98150.9	97911.4	90380.4	83860.6	103229	101196	98317	84239.2	90191.1	98134.9	93465.6	101464	92395.7	88849	80922.1	87930	1	0.95	0.97	0.97	1	0.918	0.898	0.344	0.623	0.554	0.684022	0.999984	0.999966	0.777938	0.978989	0.975285
E9QMY1	30.292	5	7	7	25.7	OX-2 membrane glycoprotein OS=Mus musculus GN=Cd200 PE=1 SV=1	116492	85568.9	94969.3	93437.8	105457	107669	89037.6	90529.4	98488.3	84234.9	106016	92461.9	90061.2	85752	108581	100893	92089.5	84201.1	93244.7	83863.6	90554.6	84874.1	90299.3	84082.9	92414.2	0.95	0.92	0.94	0.97	0.97	0.472	0.73	0.151	0.34	0.546	0.353107	0.884369	0.989714	0.606871	0.844712	0.992357
O08547	24.74	3	10	10	47.9	Vesicle-trafficking protein SEC22b OS=Mus musculus GN=Sec22b PE=1 SV=3	102282	91675.2	90901.2	88037	106553	94365.6	93556.8	93461.7	96384.4	93360.9	103844	99303.8	89073.6	86312.1	100086	98064.2	99984.8	89803.1	85159.3	84938.1	100848	88921.7	87494.5	90492.3	89643.3	0.98	0.96	0.96	1	1	0.712	0.977	0.348	0.403	0.998	0.687224	0.993405	0.999999	0.82755	0.840412	1
Q8BT60	59.584	1	17	15	37.5	Copine-3 OS=Mus musculus GN=Cpne3 PE=2 SV=2	99871.2	88915.6	83646.9	76786.9	95123.3	98658.2	80586.1	83022	87712.1	89452.8	108760	101382	87793.3	94300.2	107215	107655	98472.6	87246.2	102788	96392.4	101150	97118.6	89891.4	90178.4	90210	0.99	0.94	0.99	0.95	1.12	0.877	0.0919	0.232	0.812	0.292	0.074228	0.999593	0.196325	0.710622	0.998454	0.857548
Q8JZN5	68.721	1	17	17	29.4	Acyl-CoA dehydrogenase family member 9, mitochondrial OS=Mus musculus GN=Acad9 PE=1 SV=2	103496	92525.7	97412.3	90304.5	97570.6	101889	96101.3	96599.1	92037.1	98456.7	102774	93102.6	89038.7	89510.3	97180.9	105596	91565.2	83077.5	82885.1	92918.7	96404.5	92155.3	83673.1	86950.4	86727.4	1.01	0.95	0.97	0.98	0.98	0.78	0.58	0.168	0.511	0.712	0.236772	0.999635	0.985848	0.671125	0.924136	0.983379
Q00519	146.56	2	30	29	28.5	Xanthine dehydrogenase/oxidase OS=Mus musculus GN=Xdh PE=1 SV=5	115129	90049.9	88110.5	82467.5	96246.8	101991	88597.8	87486	78506.9	97406.3	105064	91803.6	84006.4	91998.9	105727	106481	89927.4	92542.5	91688.9	95954.8	101033	85240.4	92430.1	90469.8	88878	0.96	0.96	1	0.96	1.01	0.632	0.823	0.453	0.969	0.367	0.871975	0.968439	0.999317	0.949833	0.999994	0.965019
Q9D6Z1	64.464	8	22	22	42.1	Nucleolar protein 56 OS=Mus musculus GN=Nop56 PE=1 SV=2	109099	91056.5	85980	95606	105282	104616	76942.4	97049.2	91203.5	81491.8	112969	88197.8	86533.2	87852	107316	103730	82198.7	97248.2	90087.2	84265.9	101669	80586.7	97107.8	88002.4	93126.9	0.93	0.95	0.95	1.01	0.99	0.306	0.881	0.547	0.497	0.908	0.743823	0.803548	0.999933	0.956302	0.93299	0.999983
P61620	52.264	4	7	7	14.7	Protein transport protein Sec61 subunit alpha isoform 1 OS=Mus musculus GN=Sec61a1 PE=2 SV=2	105137	91477.6	89681.9	90313	103322	96655.6	88603.8	95736.3	111530	91587.1	111168	99101.9	90118.9	85677.4	96182	100791	97882.3	82482.7	89974.5	87781.5	92914.9	87206.2	83149.7	88420.8	80544.6	1.01	0.9	0.95	0.94	1	0.884	0.955	0.0787	0.426	0.227	0.216471	0.999804	0.999981	0.297131	0.878715	0.818433
Q99KC8	87.142	4	21	21	31.1	von Willebrand factor A domain-containing protein 5A OS=Mus musculus GN=Vwa5a PE=1 SV=2	95997.8	90694.4	82908.2	89449.8	97622.1	110388	94663.8	86924.1	86264.1	97899.1	101813	92139	84273.6	85586.1	101979	99686.6	93990.9	82716.5	87566.3	101191	94986.3	97731.4	87239.3	90534.8	103028	1.04	1.02	1	1.02	1.02	0.488	0.728	0.728	0.987	0.703	0.938083	0.930361	0.995655	0.997709	1	0.99688
Q9WTM5	51.112	2	19	19	43.2	RuvB-like 2 OS=Mus musculus GN=Ruvbl2 PE=2 SV=3	99736.2	95826.9	88773.9	90431.6	101180	105513	90325.4	87012.9	81148.1	89727.5	98764.5	98513.1	85623.1	91631.5	99077.6	99732.4	96292	90485.3	89980.2	90203.3	100468	94077.5	87197.8	90864.3	89490.7	0.95	0.98	0.99	0.99	1	0.353	0.896	0.541	0.706	0.76	0.794315	0.788825	0.99995	0.9757	0.996433	0.999278
Q9DAS9	7.9972	1	6	6	79.2	Guanine nucleotide-binding protein G(I)/G(S)/G(O) subunit gamma-12 OS=Mus musculus GN=Gng12 PE=1 SV=3	97204.5	93073	91626.2	89029.4	96832.2	98004	94054.1	89326.1	103728	100715	105233	98471.8	91702.5	84391.6	102715	101742	94268.4	85028.5	86342.7	91207.1	94635.6	89740.3	81697.2	82183.4	87584.8	1.04	0.9	0.95	0.95	1.03	0.273	0.541	0.0789	0.364	0.272	0.11313	0.883874	0.940332	0.158908	0.737236	0.770544
Q9D8E6	47.153	1	21	21	50.4	60S ribosomal protein L4 OS=Mus musculus GN=Rpl4 PE=1 SV=3	139766	79320.7	102194	89610.1	134548	135405	63386.4	99928.5	112732	61555.3	121944	65591	86651.9	99880.5	109572	104139	61978.1	80602.6	88658.3	64505.5	112406	63747.1	81338.9	87182	80252.2	0.87	0.88	0.83	1.06	0.89	0.416	0.468	0.404	0.233	0.649	0.373896	0.868775	0.921101	0.933522	0.798195	0.997132
Q6PHN9	23.025	3	9	9	46.8	Ras-related protein Rab-35 OS=Mus musculus GN=Rab35 PE=1 SV=1	101498	90203.9	96510.9	87212.1	97587.4	100830	90461	69070.3	94008.9	92377	104484	89206.7	93298.3	86535.1	102032	110195	91487.4	88887.3	90263.7	88059.4	103099	89913.2	90864.7	86227.5	89972.6	0.94	0.97	0.99	0.98	1.01	0.406	0.93	0.519	0.794	0.748	0.824606	0.865403	0.999981	0.97775	0.999117	0.99736
Q6ZWR6	1009.9	1	101	99	14.1	Nesprin-1 OS=Mus musculus GN=Syne1 PE=1 SV=2	94590.5	88662.6	88826.9	89092.6	97764.2	98630.8	88668.2	88411.2	86312	90593.7	91639.1	96673.4	86096.3	91378	96650.8	105940	90889.4	89014.5	89156.5	98903.4	103856	96365.3	89428.4	89879.7	95481.7	0.99	1.03	1.02	1	1.01	0.656	0.805	0.473	0.589	0.943	0.648167	0.995864	0.99959	0.947583	0.96202	0.999996
P80317	58.004	4	22	22	44.1	T-complex protein 1 subunit zeta OS=Mus musculus GN=Cct6a PE=1 SV=3	93612.2	87553	79059.1	88667.4	108322	105823	97729.4	83326.2	85266.6	88942.1	102452	88962.5	78838.2	90375.5	108631	103802	99594.8	80862.4	85745.4	101395	106477	94606.2	83463.6	92912.1	85507.4	1.01	0.99	1	0.98	1.03	0.89	0.751	0.882	0.939	0.805	0.991717	0.999951	0.995696	0.999661	0.999995	0.998925
Q9WTX5	18.672	2	7	7	35	S-phase kinase-associated protein 1 OS=Mus musculus GN=Skp1 PE=1 SV=3	100763	90730.9	85034.3	81385.8	106240	109737	94827.8	92319.3	88323.4	95473.7	103729	81703.5	84665.7	83148	112250	102594	99102.1	86176.4	82189	92392.6	98265.4	92358.4	82117.5	83407.9	87853.7	1.04	0.95	0.99	0.96	1	0.565	0.993	0.597	0.987	0.479	0.841542	0.983231	0.999999	0.956722	0.999978	0.974895
Q99L04	34.005	1	12	12	37.4	Dehydrogenase/reductase SDR family member 1 OS=Mus musculus GN=Dhrs1 PE=2 SV=1	106060	96746.1	96959.5	76313.4	107420	100791	89791.6	100549	102197	90027.1	102563	96275.4	85832.1	84206	100778	97100.3	93447.8	82835.7	85453.8	82821.4	97475	88374.6	85689.8	78808.3	86700.7	1	0.93	0.94	0.99	0.97	0.941	0.743	0.22	0.284	0.827	0.262755	1	0.984153	0.735909	0.8272	0.999777
P45952	46.481	2	12	12	32.5	Medium-chain specific acyl-CoA dehydrogenase, mitochondrial OS=Mus musculus GN=Acadm PE=1 SV=1	97304.1	83208.4	86664.1	94120.8	102902	106762	102054	94985.9	81225.5	93549.8	92821.3	87068.6	87663	90777.6	99333.2	102155	90907.9	85509.4	87009.4	92982.5	100924	92814.3	83619.4	86231.5	90711	1.03	0.99	1	0.99	0.99	0.643	0.793	0.841	0.978	0.839	0.847641	0.970356	0.998508	0.999892	0.999999	0.999723
E9PUM4	271.66	2	81	59	36.2	Talin-2 OS=Mus musculus GN=Tln2 PE=1 SV=1	105048	89510	88971.8	94809.9	96083.7	101205	95546.8	85733.7	86971.3	99283.6	97914.5	86444.9	83171.8	88709.8	95825.8	102770	85769.2	89854.8	89515.3	94495.2	99761.4	89742.4	85896.1	92667.8	86296.4	0.99	1.01	1.02	0.98	0.95	0.79	0.294	0.898	0.619	0.69	0.784006	0.998537	0.804023	0.999959	0.985484	0.994384
E9Q9T8	141.31	4	27	27	28.8	Myosin-binding protein C, cardiac-type OS=Mus musculus GN=Mybpc3 PE=1 SV=1	81511.4	74848.8	68008.8	114678	77389.8	116815	100876	75661.1	86311.9	71252	81745.2	68160.3	82189.1	94823.3	108125	124829	61874.8	79556.7	127790	124771	123716	103254	91702	70849.4	93682.4	1.08	1.11	1.19	0.93	1.04	0.55	0.692	0.423	0.414	0.798	0.576383	0.984729	0.998564	0.949169	0.720912	0.982778
Q02013	28.793	1	4	4	17.1	Aquaporin-1 OS=Mus musculus GN=Aqp1 PE=1 SV=3	109417	103342	83687.9	94020.4	91970.2	104181	95958.1	67687.1	88052.3	119229	102607	89325.6	80644.7	91066.7	100098	108877	84368.3	76106.6	91948.1	95210.1	93173.1	88912.6	75264	90260.6	76711.2	0.98	0.91	0.98	0.93	0.96	0.798	0.558	0.188	0.802	0.379	0.6247	0.999698	0.988531	0.84875	0.999714	0.920408
Q9CZW5	67.589	1	22	22	36.8	Mitochondrial import receptor subunit TOM70 OS=Mus musculus GN=Tomm70a PE=1 SV=2	100453	87003.5	88510.1	84090.9	101858	100058	86723.1	92212.2	90936.8	91882.4	96925.8	96218.7	89310.4	86799.9	101220	96515	95690.5	86015.6	88157.4	90883.5	100983	91831.6	86124.1	84993	86313.9	1	0.96	0.97	0.98	1.02	0.97	0.693	0.329	0.462	0.685	0.882977	1	0.991718	0.835691	0.959217	0.99613
Q80VQ0	52.292	4	18	17	46.6	Aldehyde dehydrogenase family 3 member B1 OS=Mus musculus GN=Aldh3b1 PE=2 SV=1	91441.9	91260.3	90225.6	92197.8	89488.3	95277	85257.1	82114.3	79070.7	83178.2	105205	103580	84865.9	91463.8	109162	107654	98713.8	79685.7	91267	90872.5	98336.3	93164.2	83287.1	97627.6	75706.1	0.93	0.91	0.95	0.96	1.09	0.0916	0.171	0.193	0.45	0.554	0.152579	0.791094	0.572353	0.42858	0.857381	0.938895
Q9D8B3	24.936	2	10	10	37.1	Charged multivesicular body protein 4b OS=Mus musculus GN=Chmp4b PE=1 SV=2	96956.1	98403.4	87313.5	89595.3	94750.1	95116.7	86463.4	86308.3	92466.9	91711	97847.5	101411	87967.6	94208.4	93342.7	89765.1	94130.2	87217.3	88471.6	83218.8	88255.2	88847.4	90690.2	96311.2	86912.1	0.97	0.95	0.93	1.02	1.02	0.315	0.634	0.13	0.0576	0.51	0.163209	0.805118	0.977951	0.430191	0.17062	0.972895
Q9QZS3	70.812	7	14	12	30.3	Protein numb homolog OS=Mus musculus GN=Numb PE=1 SV=1	102116	93253.1	85708.3	90738.2	90756.4	91340.7	89886	82962.3	98602.5	92348.2	99709.2	95985.6	85595.6	84319.1	95005.2	98063.7	92115.4	85727.8	84515.1	86448	96653.4	92038.3	81951.8	88043	85425.8	0.98	0.96	0.97	0.99	1	0.697	0.916	0.437	0.514	0.879	0.824635	0.994534	0.999972	0.903443	0.947634	0.999888
Q8BH40	29.736	2	11	11	53.6	Syntaxin 7 OS=Mus musculus GN=Stx7 PE=1 SV=1	101541	91832.4	83459.2	86951.1	88779	87157.9	93703.7	91197.4	86873.9	97063.6	97172.7	93319.9	86181.8	95596.8	100187	99078.1	92858.4	84929.3	88151.6	90274.7	92786	86504.3	80373.7	84638	87516.4	1.01	0.91	0.96	0.95	1.04	0.828	0.325	0.0319	0.338	0.17	0.248704	0.999585	0.763951	0.154966	0.845223	0.64144
P58771	32.68	4	33	0	72.2	Tropomyosin alpha-1 chain OS=Mus musculus GN=Tpm1 PE=1 SV=1	58147.9	58649.8	51314.7	99703.6	53939.3	146818	113957	74676	96331.6	72672.7	74303.3	68991.1	84986.1	98718.7	118664	134421	55165.4	77691.8	135759	120908	139924	88490.7	90637.4	55749.6	95023.9	1.57	1.05	1.18	0.9	1.39	0.0374	0.0618	0.867	0.565	0.698	0.216331	0.279881	0.640838	0.99871	0.901644	0.972331
Q8VHX6	291.12	3	64	49	28.4	Filamin-C OS=Mus musculus GN=Flnc PE=1 SV=3	88520	81257.9	82606.9	91941.4	89572.8	116617	93983	72359.5	86187.5	83772.9	88819	83435.1	87140.6	88502	103178	109298	81239.1	82213.6	89765.1	94997.9	120689	86767.3	93558.5	78894.5	88148.7	1.04	1.04	1.01	1.02	1.04	0.719	0.417	0.731	0.872	0.846	0.930681	0.986908	0.991078	0.991451	0.999806	0.998643
P28660	128.78	2	32	30	28.7	Nck-associated protein 1 OS=Mus musculus GN=Nckap1 PE=1 SV=2	97936.6	84971.9	88259.7	92619.3	104174	107444	92458.9	85877.4	83380.8	91063.1	95182.6	86555.4	83122.5	86203.9	99098.6	103396	94797.2	75949.2	78220.7	89131	102209	89276.7	79218	87297.9	81627.6	0.98	0.98	0.98	1	0.96	0.761	0.459	0.659	0.732	0.984	0.830881	0.998687	0.969054	0.995643	0.997953	0.999995
Q3T9T1	51.891	3	17	15	46.3	Transmembrane and coiled-coil domains protein 2 OS=Mus musculus GN=Tmcc2 PE=1 SV=1	115058	90409.9	87463.8	80601.9	90299	94334.3	86927.7	85513.1	84515.4	87968.1	102780	92333.6	82964.8	89541.9	101673	106009	86761.9	84334.7	90769.1	86506.1	93925.7	84686.7	83379.8	85403.7	84385.2	0.95	0.92	0.97	0.95	1.01	0.48	0.832	0.125	0.587	0.337	0.586898	0.883143	0.999562	0.625717	0.97903	0.910652
P62270	17.718	3	10	10	45.4	40S ribosomal protein S18 OS=Mus musculus GN=Rps18 PE=1 SV=3	106999	93182.1	95944.4	75833.2	103128	115196	102149	91190.2	81369	91695.9	102402	81890.6	82732.6	92496.3	88424.1	92422.5	83668.1	81678.8	83936.8	82416	99839.6	84709.1	81302	82476.4	75754.6	1.01	0.95	0.95	1	0.94	0.876	0.471	0.391	0.303	0.949	0.227732	0.999527	0.902744	0.936498	0.936863	1
Q4PZA2	87.072	2	23	23	30.7	Endothelin-converting enzyme 1 OS=Mus musculus GN=Ece1 PE=1 SV=1	96844.6	104924	91417.1	88333.5	95716.9	98489.7	86278.7	95357.2	95811.7	93425.1	94425.2	88313.1	85109.7	78015.2	91884.8	100994	86351	81080	86913	85881.7	92346.3	87087.8	81248.6	78385.5	85454.5	0.98	0.97	1.01	0.96	0.92	0.678	0.0861	0.511	0.886	0.443	0.0626073	0.99376	0.283302	0.957743	0.999746	0.906941
D3YYN7	103.58	5	35	17	41.1	Sodium/potassium-transporting ATPase subunit alpha-2 OS=Mus musculus GN=Atp1a2 PE=1 SV=1	100873	93016.8	82996.2	88975.4	93201.5	96827.8	90249	88219.3	96742.3	95687.5	93116.6	89241.1	82520.2	85505.1	116481	94220.6	86765.1	78396.7	88217	80591.1	96159.7	87350.7	72985.7	88187.4	78876.5	1.02	0.91	0.92	0.99	1.02	0.611	0.876	0.259	0.284	0.826	0.311535	0.997472	0.99832	0.5087	0.612131	0.999785
Q9CXR1	38.167	1	12	12	39.6	Dehydrogenase/reductase SDR family member 7 OS=Mus musculus GN=Dhrs7 PE=2 SV=2	92189.1	84160.6	82649.1	77723.8	88262.8	94692	93819.9	99449.2	84566.9	86738.8	107309	96482.7	88114.3	79216.3	96044.9	111993	98052.5	75862.3	86155	90463.1	103232	84104.5	78309	78551.1	83745.9	1.08	0.92	0.99	0.93	1.1	0.0998	0.167	0.255	0.876	0.393	0.493784	0.792255	0.644973	0.702458	0.999868	0.787085
Q61599	22.851	2	7	7	50	Rho GDP-dissociation inhibitor 2 OS=Mus musculus GN=Arhgdib PE=2 SV=3	91771.9	78861.7	65752.6	70662.2	73713.7	80589	67860.7	66215.5	74105.8	68176.7	121210	131704	93313.3	103528	109808	104851	103852	87908.7	98434.9	95387.5	92118.5	80924.2	93769.9	97371.6	88201.1	0.94	0.81	0.88	0.92	1.47	0.397	0.00164	0.022	0.111	0.111	7.42031e-06	0.928305	6.61976e-05	0.0140371	0.181215	0.709262
Q8VHY0	252.31	1	44	44	26.1	Chondroitin sulfate proteoglycan 4 OS=Mus musculus GN=Cspg4 PE=1 SV=3	104215	99021.4	89069.5	82457.3	100647	99193	92357.1	85432.2	88398.2	95928.5	94059.9	90756.8	89160.7	78965.3	89068.8	95516.1	87529.5	82376.1	79396.7	85178.4	99029.5	89101.3	79344.7	82886.5	80973.3	0.97	0.98	0.97	1	0.93	0.604	0.219	0.617	0.536	0.973	0.215634	0.967371	0.571036	0.988244	0.981761	0.999997
Q91X72	51.317	1	19	19	42	Hemopexin OS=Mus musculus GN=Hpx PE=1 SV=2	77780.9	94697.4	72776.9	77277	70680.9	76911.4	68200.4	70565.5	79373.9	75549.5	90184.2	114724	92640.8	96707.9	96870.9	93483.5	84299.5	100475	122708	112062	84249.3	91068.8	109635	95574.5	84576.3	0.94	0.95	1.04	0.91	1.25	0.377	0.01	0.411	0.638	0.286	0.00100345	0.957003	0.0518078	0.930334	0.961586	0.60075
Q62523	60.545	1	11	11	23.4	Zyxin OS=Mus musculus GN=Zyx PE=1 SV=2	103806	81913.2	84787.3	92093.5	93152.2	102390	81881.4	82779.1	78268.8	93894.3	104352	94664.7	84935.8	92871.2	92368.2	96949.1	84638.5	87810.2	83992.9	87960.6	87242.7	85007.8	87021.1	84593.5	81998.8	0.96	0.91	0.94	0.96	1.03	0.568	0.582	0.0418	0.188	0.265	0.38648	0.945476	0.973814	0.335731	0.729802	0.956591
Q99KP6	55.238	1	12	12	32.7	Pre-mRNA-processing factor 19 OS=Mus musculus GN=Prpf19 PE=1 SV=1	101620	85334.1	81046	86494.5	95949.3	94772.9	74370.3	78684.8	86789.2	78083.3	112556	93068.4	87443.4	88150.9	110241	102860	86167.9	87000.6	83909.9	79269.8	97601.1	81165.2	78613.8	87809.7	88013.2	0.92	0.88	0.89	0.99	1.09	0.181	0.255	0.106	0.155	0.831	0.130071	0.69372	0.626421	0.298061	0.400347	0.999553
Q8CBM2	75.127	11	24	23	34.7	Aspartyl/asparaginyl beta-hydroxylase OS=Mus musculus GN=Asph PE=1 SV=1	98597.3	83100.5	81915.9	84993.3	93191	92202.1	88807.2	90582.5	94543	88377.2	98674.4	87566.4	83286.4	86145.7	98974.7	95840.1	90484.3	84227.3	83439	84793.7	99694.6	84742.1	81659.7	88082.7	82973.5	1.03	0.96	0.97	1	1.03	0.457	0.588	0.461	0.466	0.915	0.821537	0.96549	0.964164	0.897866	0.925874	0.999988
P02463	160.68	1	7	5	5.8	Collagen alpha-1(IV) chain OS=Mus musculus GN=Col4a1 PE=2 SV=4	111915	103074	95148.5	56203.2	93418.5	99616.2	58790.3	100656	97416.4	68436.8	100361	117031	74726.4	80009.8	148228	63593.5	93709.4	97589.5	109161	70530.7	80499.8	90914.5	82585.2	55549.2	71657.4	0.92	0.73	0.84	0.88	1.13	0.655	0.516	0.0938	0.329	0.378	0.364237	0.984826	0.895041	0.276327	0.712737	0.930768
Q9CY58	44.714	1	11	11	35.9	Plasminogen activator inhibitor 1 RNA-binding protein OS=Mus musculus GN=Serbp1 PE=1 SV=2	92957.6	80838.2	77118.8	88127.1	93126.4	90191.1	84009.6	75239.1	88053.4	87158.6	108528	94656.5	86057.8	93872.5	90989.6	88503.7	90688	91032.8	83123.1	87309.6	95548.4	89614.6	84855.2	91052.7	85162.1	0.98	0.94	0.93	1.01	1.1	0.745	0.125	0.231	0.146	0.673	0.145442	0.994739	0.230382	0.608396	0.437943	0.998346
P56857	28.122	1	8	8	31.4	Claudin-18 OS=Mus musculus GN=Cldn18 PE=2 SV=1	109746	98765	97654.5	84779.5	97085.2	92837	88209.9	94802.6	114330	102622	91485.9	85665.2	85170.4	70441.9	93229.2	94750.2	77189.1	83049.6	82451.8	78217.4	85400.8	81975	75869.3	75960.5	75291.3	1.01	0.93	0.98	0.95	0.87	0.888	0.0667	0.237	0.725	0.288	0.00258427	0.999714	0.155123	0.740003	0.994137	0.921366
P35762	25.814	1	5	5	33.9	CD81 antigen OS=Mus musculus GN=Cd81 PE=1 SV=2	96093.8	99820.2	93794.8	75852.2	98666	94510.9	87922.6	89776.8	95015.8	99106	94505.2	85399.4	82294.8	76644.7	103247	95879.7	85418.7	80436.2	82847.4	83465.1	94347	83242.1	78765.8	73702.5	76166.1	1	0.92	0.97	0.95	0.95	0.883	0.516	0.259	0.653	0.338	0.141626	0.999989	0.906698	0.634841	0.98093	0.91091
P10852	58.336	1	16	16	28.9	4F2 cell-surface antigen heavy chain OS=Mus musculus GN=Slc3a2 PE=1 SV=1	91096.7	84827.5	81024.1	79700.6	86162.5	90756.2	82544.8	85532.4	96488.3	90595.8	97413.1	94810.7	85293.6	90793.2	94001.7	98928.6	90485.1	77113.1	93565.3	85431.5	93356	87074.6	78788.5	89716.9	80731.6	1.05	0.93	0.96	0.96	1.09	0.179	0.0265	0.0989	0.444	0.533	0.285243	0.735505	0.258584	0.436167	0.896335	0.913859
O35286	91.006	1	28	27	38.6	Pre-mRNA-splicing factor ATP-dependent RNA helicase DHX15 OS=Mus musculus GN=Dhx15 PE=1 SV=2	91532.5	85121.5	80407.2	77147.7	86712	79533.2	85681.3	90113.1	82614.3	86615.8	97780.8	94240.8	83593.5	86244.5	104053	89880.5	90968.2	89286	85666.8	86230.6	87915.8	90165.4	88082.5	86233.2	87916.2	1.01	0.95	0.95	1	1.11	0.803	0.0835	0.257	0.293	0.796	0.0717354	0.999322	0.067216	0.502886	0.567837	0.999965
Q9CQV8	28.086	2	12	6	57.3	14-3-3 protein beta/alpha OS=Mus musculus GN=Ywhab PE=1 SV=3	86081.5	82092.8	79424	78487.9	95232.8	97031.1	87701.8	81991.2	95741.2	92190.1	95750.7	86715.1	79032.5	87167.9	94577.5	101375	93410.5	81402.3	80508.9	88153.1	96172	86522.2	75668.9	87155.1	79379.8	1.08	0.96	1	0.96	1.05	0.14	0.333	0.446	0.969	0.468	0.572301	0.611741	0.875533	0.930149	0.999994	0.907816
O89103	69.354	1	11	11	24.2	Complement component C1q receptor OS=Mus musculus GN=Cd93 PE=1 SV=1	107089	92094.2	94195.7	79936.7	97479.7	96497.6	84439.6	85328.9	106024	88889.8	92267.2	87433.9	85285.7	73369.6	96392.3	91291	86999	79456.7	91497.1	80475.4	95236.6	75119.9	72950.9	75933.1	71487.8	0.98	0.9	0.99	0.91	0.92	0.763	0.266	0.16	0.873	0.147	0.0694992	0.996586	0.691706	0.518498	0.999732	0.628115
Q9DCM2	25.704	1	13	13	59.7	Glutathione S-transferase kappa 1 OS=Mus musculus GN=Gstk1 PE=1 SV=3	90773.1	72837.7	90648.4	89892.7	96511.6	92320.2	78635	101167	101489	78997.8	98960	72684.7	81984.6	86111.7	97637.2	107663	75824.2	86066.7	83776.5	79341.7	92604.5	78185.8	81201.4	85635.9	84856.1	1.03	0.97	0.99	0.98	0.99	0.747	0.902	0.659	0.89	0.8	0.914335	0.995553	0.999973	0.989696	0.999886	0.997598
P14131	16.445	1	12	12	63	40S ribosomal protein S16 OS=Mus musculus GN=Rps16 PE=2 SV=4	104868	90587.2	86744.5	71520.6	100023	114213	90188.4	98233.7	104679	89184.4	92089.4	86663.2	77016.2	87934.3	85452.2	87018.4	80789	75996.3	73902.3	78923.4	94488.9	83505	76966.6	74695.2	73377.9	1.09	0.94	0.92	1.02	0.95	0.283	0.53	0.274	0.0894	0.815	0.0141764	0.576899	0.908001	0.888282	0.785012	0.99939
O35744	44.458	2	21	14	61.8	Chitinase-like protein 3 OS=Mus musculus GN=Chil3 PE=1 SV=2	63996.2	58518.7	63129.4	71673	67807.3	79229.7	61537.2	61904.2	63100.8	67344.5	117309	125564	77557.2	113995	106660	119659	85094.4	95146.6	97778.1	104435	94170	87320.2	102357	96653.8	96891.8	1.02	0.88	0.93	0.95	1.66	0.717	0.0023	0.257	0.524	0.492	4.38127e-06	0.999344	4.50146e-05	0.390906	0.797963	0.95276
Q99LD8	29.645	3	11	10	48.1	N(G),N(G)-dimethylarginine dimethylaminohydrolase 2 OS=Mus musculus GN=Ddah2 PE=1 SV=1	99622.7	83477.7	84933.4	82382.8	97925.6	97107.5	86800.7	90226.1	87130.7	97098.6	99793.1	85079.1	80915.9	81649.5	90590.6	96046.9	83328.7	79175.4	78051.3	81459.5	93457.9	88926.2	74331.7	81687.2	76165.1	1.02	0.95	0.95	0.99	0.98	0.631	0.697	0.369	0.413	0.874	0.305312	0.992598	0.991744	0.853833	0.91212	0.999881
Q9JIW9	23.349	2	9	4	47.1	Ras-related protein Ral-B OS=Mus musculus GN=Ralb PE=2 SV=1	92418.9	85648	85405.3	80664.3	88866.9	91705.3	89750.3	93114.9	97379	90371.1	101510	86317.7	82506.1	79392.6	92274	102722	92442	76437.3	79004.2	81605.4	91203.6	81470.9	74004.4	83294.2	75721.3	1.07	0.92	0.98	0.94	1.02	0.0445	0.729	0.178	0.734	0.397	0.23075	0.718779	0.994907	0.539537	0.992967	0.785094
Q9R062	37.402	3	7	7	21.9	Glycogenin-1 OS=Mus musculus GN=Gyg1 PE=1 SV=3	95918.5	82838	79261.8	86447.6	102536	104042	87893.8	84429.1	67230.1	82082.2	91371.3	83103.3	81802	86421.9	97290.3	95784.9	85443.1	78301.1	74563.8	86966.3	95373.2	87156.5	84635.1	89638	83904.8	0.95	1	0.96	1.05	0.98	0.543	0.822	0.949	0.424	0.364	0.871403	0.9397	0.999072	1	0.960111	0.954541
Q8CGK3	105.84	1	25	25	29.2	Lon protease homolog, mitochondrial OS=Mus musculus GN=Lonp1 PE=1 SV=2	93163.4	73054.2	80148.2	86003.6	96594.8	95823.4	85923.4	89157.3	82240.4	81097.5	97759.5	80963.1	80256.5	87370.8	95605.3	103842	91850.6	78517.5	78228.4	84980	94235.9	85291.8	77908	82566.8	86583.3	1.01	0.97	0.99	0.98	1.03	0.801	0.641	0.528	0.854	0.741	0.976391	0.999598	0.98681	0.975489	0.999779	0.993357
P00184	59.229	1	18	14	35.9	Cytochrome P450 1A1 OS=Mus musculus GN=Cyp1a1 PE=1 SV=2	98323.2	142638	114506	115864	137874	115331	98367.4	108665	152146	97913.4	66891.1	55882.7	63453.4	62022.7	68315	77981.8	65436.1	68676.4	61487.9	66405.5	68796.5	65139.5	62029.1	65726.8	59213.7	0.94	1.01	1.07	0.94	0.52	0.544	0.000146	0.745	0.218	0.274	2.50837e-07	0.90642	1.00286e-05	0.999973	0.980607	0.990973
P17047	45.681	1	6	6	14.2	Lysosome-associated membrane glycoprotein 2 OS=Mus musculus GN=Lamp2 PE=2 SV=2	94281.2	74096.5	78112.5	73576	93996	88611.7	81921.4	88032.5	91790	80277.3	105948	88663.9	77933.6	80791.9	99356	96001.2	90287.6	77056.1	79220.1	81613.3	96731.1	81492.6	74176.2	80979.6	79503.3	1.04	0.91	0.94	0.97	1.09	0.5	0.306	0.262	0.419	0.662	0.642654	0.976919	0.666976	0.642368	0.855103	0.994512
P62962	14.957	4	8	8	62.1	Profilin-1 OS=Mus musculus GN=Pfn1 PE=1 SV=2	68159.6	75439.6	80422.5	80624.2	93205.2	97551.2	78044.4	81747.4	87080.7	84929.4	108460	90671.2	79111.2	84796.4	100127	101678	81095.7	78169.8	77091.7	85935.6	90877.2	80950.9	77701.4	87734	80489.4	1.08	0.9	0.92	0.99	1.16	0.252	0.0832	0.173	0.283	0.853	0.275529	0.803013	0.190196	0.520195	0.651334	0.999455
Q9Z2X1	45.729	4	13	11	45.3	Heterogeneous nuclear ribonucleoprotein F OS=Mus musculus GN=Hnrnpf PE=1 SV=3	89970.2	78163.4	59574.4	67591.4	86610.4	84350.4	87210.6	68166.7	89849.5	85279.4	93255.1	92578	72459.2	89658.9	99450.1	94534.5	87002.1	96928.1	88499.7	84281.7	95026.7	90146.7	77722.9	86813.4	84624.3	1.09	0.97	1.01	0.96	1.17	0.36	0.124	0.692	0.839	0.386	0.136924	0.777289	0.188975	0.990312	0.999919	0.974804
Q9Z2I8	46.839	1	20	20	55.4	Succinyl-CoA ligase [GDP-forming] subunit beta, mitochondrial OS=Mus musculus GN=Suclg2 PE=1 SV=3	88670.8	77572.9	82124.2	76955.9	94569.7	94135.6	98853.9	86304.4	80745.6	90589.8	92025	83499.8	78201.2	75666.9	91033.9	101413	93269.3	77215.5	69105.8	89023.5	88797.4	88681.8	75290.6	76810.7	77162.9	1.07	0.97	1.02	0.95	1	0.214	0.981	0.56	0.842	0.55	0.592247	0.790396	1	0.98623	0.996422	0.910072
Q8CIE6	138.43	3	36	36	35.8	Coatomer subunit alpha OS=Mus musculus GN=Copa PE=1 SV=2	97275.5	80294	80138.4	85945.8	114071	114477	82106.4	86087.8	87874.2	71073.4	86200.2	70166.5	71856.2	77734.3	94942	92488.6	74896.4	78615.6	78087.2	78090.2	99382.2	81562.6	77439.8	83640.3	83069.8	0.96	1.06	1	1.06	0.88	0.715	0.18	0.412	0.921	0.358	0.48888	0.992038	0.555453	0.964275	1	0.970577
Q3UPN1	81.316	2	25	25	38	Vascular cell adhesion protein 1 OS=Mus musculus GN=Vcam1 PE=1 SV=1	79284.6	67737.1	51958.1	59600.1	75730.3	76579.1	76026.8	72449.5	70011.2	74677.1	119521	101546	91347.5	94346.1	104974	95112.2	102860	78939.9	97162.1	80033.7	101396	86625.3	79902.8	96329.4	89785	1.11	0.89	0.89	1	1.53	0.226	0.00242	0.0957	0.13	0.976	4.91483e-05	0.755668	6.88526e-05	0.329038	0.330161	1
P17751	32.191	2	12	12	45.8	Triosephosphate isomerase OS=Mus musculus GN=Tpi1 PE=1 SV=4	82640.2	79257.2	81281.3	80862.8	91265	95995.9	81821.9	85813.3	85418.7	89862.6	96814.2	84712.9	81462.4	84743.8	97927.5	90308.1	74856.9	82031	78456.8	88611.2	83727.2	77718.5	83339.6	78587.7	80738.8	1.06	0.91	0.93	0.98	1.07	0.173	0.173	0.0646	0.2	0.58	0.140477	0.684387	0.46001	0.180391	0.427333	0.978498
O08797	42.259	6	17	15	43.9	Protein Serpinb9 OS=Mus musculus GN=Serpinb9 PE=1 SV=1	91020.6	81268	74606.3	83840.9	101194	97059.1	83644.9	85649.8	90038.7	89356.1	95598	90818.5	76721.9	76148.7	87334.9	88887.8	91045	70649.4	71344.7	84027.5	90576.1	82740.6	70054.2	81930.1	76241	1.03	0.94	0.95	0.99	0.99	0.561	0.877	0.365	0.489	0.902	0.453689	0.984534	0.999618	0.877918	0.935028	0.999817
Q9D666	101.98	9	24	12	29.9	SUN domain-containing protein 1 OS=Mus musculus GN=Sun1 PE=1 SV=2	100412	93328.8	82297.2	91712.5	89001.5	92218.3	87549.8	73318.7	77789.8	93317.9	94687.5	83956.7	75067.9	81743.8	85448.7	92540.7	84262.3	68819.3	79691.2	83213.3	91941	80945.6	66852	88845.9	70609.1	0.93	0.95	0.97	0.98	0.92	0.227	0.135	0.454	0.62	0.749	0.302619	0.750802	0.681065	0.927279	0.990345	0.996722
P62827	24.423	3	8	8	42.6	GTP-binding nuclear protein Ran OS=Mus musculus GN=Ran PE=1 SV=3	102248	87400.2	79771.8	71554.4	90673.9	105230	84127.4	84274.5	84037	86999.8	98587.8	89182	77478.2	83423.5	86483.9	94870.7	81947.8	75747.2	81703.2	80550.9	82465.1	78663.8	75378.7	72724.5	73061.9	1.03	0.88	0.95	0.92	1.01	0.67	0.871	0.0301	0.407	0.113	0.18125	0.986956	0.999922	0.297819	0.935556	0.73129
Q6PB66	156.61	2	43	43	35.2	Leucine-rich PPR motif-containing protein, mitochondrial OS=Mus musculus GN=Lrpprc PE=1 SV=2	98089.9	79372.3	74656.8	84540.8	95826.4	89396.7	83067.6	77694.8	74391.1	85071.7	93448	82062.9	76932	87366.3	91941.3	90809.6	81221.7	73200.7	80170.9	84990	96306.5	93081.5	74302.5	79795.3	76592.6	0.95	0.97	0.95	1.02	1	0.441	0.985	0.648	0.347	0.759	0.825433	0.896771	1	0.99047	0.91728	0.99532
Q61838	165.85	5	27	27	19.5	Alpha-2-macroglobulin OS=Mus musculus GN=A2m PE=1 SV=3	66876.2	78289.5	62648.6	58290.4	68273.4	76370.3	60277.6	56264.7	46648.7	68762.8	104943	100909	87006.7	107736	92712.7	109834	88381.4	98971.7	104758	102524	98444.1	93964.4	90051.5	82556.7	92685.7	0.92	0.93	1.02	0.91	1.48	0.389	0.000316	0.178	0.683	0.0752	2.62967e-07	0.865039	7.64041e-05	0.678537	0.993225	0.43221
Q99KJ8	44.116	1	19	19	60.4	Dynactin subunit 2 OS=Mus musculus GN=Dctn2 PE=1 SV=3	88570.9	85225.7	77656.3	83172.8	92737	90899	82549.7	78987.5	85370.8	82168.1	92103.4	85364.3	73838.2	78482.2	91943.2	91221.8	85239.7	75258.1	79086.5	83513.4	91856.3	84618.5	76865.6	82092.3	77595.7	0.98	0.98	0.98	1	0.99	0.671	0.781	0.734	0.776	0.948	0.947981	0.995354	0.998379	0.991318	0.995296	0.999995
P62245	14.839	4	8	8	62.3	40S ribosomal protein S15a OS=Mus musculus GN=Rps15a PE=1 SV=2	110105	73998.2	88332	84660.8	105347	109477	72990.1	75630.5	85864.3	70070.5	104146	70968.1	78742.2	90302.2	90013.7	92563.5	75497.7	70783.5	75024.4	70867.6	96349.7	74327.5	72191.4	84281	72394	0.9	0.92	0.89	1.04	0.94	0.327	0.551	0.375	0.193	0.64	0.379127	0.758557	0.955651	0.911802	0.744653	0.995976
Q8BXZ1	51.847	1	18	18	38.4	Protein disulfide-isomerase TMX3 OS=Mus musculus GN=Tmx3 PE=1 SV=2	100798	80767.6	75559.6	86044.1	93154.6	91230.4	82190.3	78144.7	81476.5	88242.4	101077	87387.3	76560.8	79091.1	91278	93242.3	84506.7	70217.7	77735.1	81159.1	91811.9	81163.4	72670.4	80181.1	68860.9	0.97	0.91	0.93	0.97	1	0.607	0.979	0.202	0.356	0.662	0.496913	0.980835	1	0.583019	0.833327	0.991299
Q99L13	35.44	1	8	8	35.2	3-hydroxyisobutyrate dehydrogenase, mitochondrial OS=Mus musculus GN=Hibadh PE=1 SV=1	91750.6	81115.9	81512.2	84517.6	88909.4	84273.9	79123.4	73322.8	78489	79390.2	96483.4	87258.1	82329.5	79483.4	99354.5	93322.9	84332.4	77031.3	79890.4	79657	92481.8	81955.1	77901.1	78887.4	78290.4	0.92	0.92	0.93	0.99	1.04	0.0396	0.489	0.175	0.241	0.815	0.149042	0.456233	0.902551	0.394561	0.531966	0.999179
A2AN08	572.28	4	47	47	10.4	E3 ubiquitin-protein ligase UBR4 OS=Mus musculus GN=Ubr4 PE=1 SV=1	101844	89838.6	74341	86782.6	96300.1	99450.7	74875.9	73828	69411.3	81420.8	92943.5	79975.5	74596.8	84465.4	89441.1	93284.2	75867.9	74461.7	77916.8	86623.3	95100.9	80828.1	76980.5	81910.5	76857.5	0.89	0.98	0.97	1.01	0.94	0.181	0.387	0.682	0.59	0.878	0.496399	0.442236	0.872692	0.997041	0.990349	0.999947
E9QPE2	122.88	3	19	18	18.3	Platelet-derived growth factor receptor beta OS=Mus musculus GN=Pdgfrb PE=1 SV=1	88298.3	72951.5	73555.3	84824.8	87081.7	93291.7	87986.2	78039.8	89967.6	80300.8	92988.7	80238.4	77268.7	80651.2	95015	96418.8	84860.3	72580.3	83108.6	86815.8	95311.5	81462.8	71904.2	76299.1	76036.4	1.06	0.94	0.99	0.95	1.05	0.332	0.456	0.363	0.924	0.425	0.731504	0.892058	0.936698	0.855063	0.999981	0.893625
P06745	62.766	2	19	12	33.3	Glucose-6-phosphate isomerase OS=Mus musculus GN=Gpi PE=1 SV=4	74220.9	80438.3	70754.3	75582.1	86913.6	90001.2	79134	74101.3	85974.8	82819.2	97980.1	87046.4	80081.1	83110.5	96414	93382.3	81338.5	78834.4	81335.1	87367.1	91979.1	80716.1	79654.4	87717.2	79461.3	1.06	0.94	0.95	0.99	1.15	0.25	0.0351	0.29	0.349	0.885	0.131078	0.759329	0.0754034	0.732407	0.804665	0.99992
Q8CBB9	41.523	2	12	12	35.6	Radical S-adenosyl methionine domain-containing protein 2 OS=Mus musculus GN=Rsad2 PE=1 SV=1	70285.9	61967.1	39430.1	36222.4	64682.2	62678.5	56851.8	42529.6	37005.3	62290.6	127152	123408	106654	120706	96389.1	90160.3	122777	91324.1	100608	87042.4	101162	87178.7	79171.5	119234	99190.7	0.96	0.85	0.86	0.99	2.11	0.875	0.00298	0.0869	0.0889	0.885	8.54469e-07	0.999029	1.25267e-05	0.309255	0.374905	0.99992
Q8K310	94.629	11	19	19	21.2	Matrin-3 OS=Mus musculus GN=Matr3 PE=1 SV=1	87246.9	84979	69672.5	77521.8	84656.6	82286.1	72646.6	69543.8	83604.2	75528.6	103978	83797.4	79224.4	82271.3	105662	98753.7	78636	80621.8	88654.9	74561.6	94772.5	79531.2	80517.7	85723.4	77966.6	0.95	0.92	0.93	0.99	1.13	0.376	0.168	0.31	0.376	0.949	0.177821	0.946306	0.390243	0.692272	0.747956	0.999978
Q99JB2	38.384	4	11	11	39.7	Stomatin-like protein 2, mitochondrial OS=Mus musculus GN=Stoml2 PE=1 SV=1	93167.6	80625.5	76809.2	84794.9	91324.5	92761.8	86553.8	80891.8	81065.2	81903.2	94679.3	80572.8	79968.3	78238.1	86171.1	95662.4	81284.3	74836.9	76225.7	81295.2	92445.8	82623.9	71221.7	82029.6	72899.7	0.99	0.96	0.98	0.98	0.98	0.879	0.751	0.449	0.649	0.756	0.788633	0.999857	0.997797	0.925509	0.990672	0.99634
Q501J6	72.399	2	27	19	44.5	Probable ATP-dependent RNA helicase DDX17 OS=Mus musculus GN=Ddx17 PE=1 SV=1	83755.4	73436.5	68424.7	79761	94008	88355.6	84525.4	81594.7	86905.7	82766.4	97265.7	86792.6	71821.3	81663.4	92901.7	91001.2	84427.2	75344.7	77809.7	81526.3	89699.6	82810.3	73836.1	86978.7	81232.1	1.06	0.96	0.95	1.01	1.08	0.302	0.351	0.602	0.495	0.824	0.715821	0.828768	0.683662	0.959764	0.907007	0.99969
P11531	425.83	5	62	59	19.7	Dystrophin OS=Mus musculus GN=Dmd PE=1 SV=3	88285.4	74495.6	76142.8	90139.9	79738	98352.9	89992.2	72374.8	85521.4	83433.8	86844.1	75049.3	75260.1	79427.9	88407.1	100993	71007	72808.7	87900.9	93136.7	99086.3	80787.7	76422.5	73626.2	78826.2	1.05	1.01	1.05	0.96	0.99	0.474	0.869	0.925	0.597	0.679	0.885822	0.955108	0.999936	0.999939	0.955227	0.978017
P61255	17.258	3	9	9	35.9	60S ribosomal protein L26 OS=Mus musculus GN=Rpl26 PE=1 SV=1	93556.1	78784.9	77605.4	68069.2	89705.7	98120.6	83047.7	78122.9	97810.9	80677.6	93784.6	83185	80342.9	89547.5	84294.3	81692.2	78663.9	79160	79683.7	79350.7	88948.9	82043.1	80341.8	77795.2	72758.3	1.07	0.93	0.92	1.01	1.06	0.36	0.374	0.139	0.0474	0.861	0.33661	0.687693	0.842218	0.707866	0.621278	0.999889
Q99JY8	35.216	1	8	8	20.5	Lipid phosphate phosphohydrolase 3 OS=Mus musculus GN=Ppap2b PE=1 SV=1	96011.9	89561	84109.1	75886.8	83090.3	88501.8	83128.7	89841.9	90307.7	89220.5	86462.1	82489.5	78428.4	73547.7	92141.2	87502.1	81418.2	78250.3	79927.8	78118.9	82614	81087.9	76100.3	72555	71513.5	1.03	0.93	0.98	0.95	0.96	0.493	0.522	0.178	0.712	0.165	0.0391914	0.954432	0.900038	0.483332	0.991283	0.746768
E9QM38	130.67	6	26	26	25.5	Solute carrier family 12 member 2 OS=Mus musculus GN=Slc12a2 PE=1 SV=1	97824.2	75875.4	78409.3	76452.8	90900.9	85248.5	85527	81156.8	78074.2	85058.3	90916	78958.6	82804.7	80091.7	89309.4	97197	81417	78649.6	84097.8	83151.3	90273.7	75861.6	74725.6	76352.8	73332.8	0.99	0.93	1.01	0.92	1.01	0.92	0.871	0.135	0.922	0.148	0.541667	0.999596	0.999949	0.606323	0.999962	0.53898
Q8BPM0	123.37	1	36	32	33.6	Disheveled-associated activator of morphogenesis 1 OS=Mus musculus GN=Daam1 PE=1 SV=4	96340.7	88942.2	76918.3	76607.7	93054.9	90433.6	85712.1	81812	94225.9	87385.6	90158.8	81427.8	73480.9	73956.2	100955	89207.5	82526.6	68552.1	79595.6	82534.4	86061.8	77388.3	67668.9	76709.5	69498.8	1.02	0.9	0.96	0.94	0.97	0.708	0.701	0.206	0.617	0.322	0.175475	0.998311	0.991033	0.510146	0.962336	0.875721
P41245	80.534	2	26	26	44.8	Matrix metalloproteinase-9 OS=Mus musculus GN=Mmp9 PE=2 SV=2	62686.3	56105	58756.4	54355.8	60631.7	73696.4	49249.9	51111.7	50677.8	56907.9	123009	117808	100543	110223	116325	105335	84682	83961.6	102009	91417.8	94260.3	82590.2	98450.5	104381	81776.9	0.96	0.81	0.82	0.99	1.94	0.566	7.21e-07	0.00904	0.0108	0.851	2.89217e-09	0.994501	3.18561e-08	0.00790443	0.0127288	0.999481
P01887	13.779	1	3	3	35.3	Beta-2-microglobulin OS=Mus musculus GN=B2m PE=1 SV=2	117146	60735.8	71978.4	59089.6	72840.5	85547.1	94508.8	71034.3	73764.8	73232.6	108895	97307.3	74277.7	81811.9	97652	90464	91252.2	77855.5	87601.7	78229.1	94387.1	72961.2	72015.1	75207.9	78424.3	1.04	0.85	0.92	0.92	1.2	0.631	0.185	0.111	0.391	0.216	0.426914	0.995744	0.419001	0.566217	0.933249	0.946293
Q3UMR5	39.681	1	10	10	30.9	Calcium uniporter protein, mitochondrial OS=Mus musculus GN=Mcu PE=1 SV=2	94986.9	76631.8	82315.4	84962.4	94127.9	94532.7	71701.8	88025.8	89245.4	67621.1	93358.2	72796.1	73194.7	79275.1	94525	98027.7	74725.6	71462.7	80344.3	75735.1	103252	71532.5	65711.9	80681.4	75983.3	0.95	0.96	0.97	0.99	0.95	0.487	0.497	0.651	0.703	0.889	0.865259	0.97098	0.979591	0.990932	0.996061	0.999985
Q8BGH2	51.863	1	23	23	52	Sorting and assembly machinery component 50 homolog OS=Mus musculus GN=Samm50 PE=1 SV=1	96518.4	72361.7	85424.6	75541	92283.2	92981.8	71723.2	95704.1	88141.8	68075.3	88390	66535.1	78759.5	81842.9	96110.9	87066.4	72304.4	82364.8	91160.6	75877.6	93329.7	68536	78332.1	74790.5	79049.5	0.99	0.96	0.99	0.96	0.98	0.858	0.758	0.618	0.968	0.579	0.929831	0.999802	0.997495	0.982073	0.999985	0.990768
P51863	40.301	1	13	13	44.4	V-type proton ATPase subunit d 1 OS=Mus musculus GN=Atp6v0d1 PE=1 SV=2	91221	84662.2	70267.3	69552.8	91691.1	89082.1	79200	75104.6	83676.8	77047.1	92269.1	92018.4	70799	84135.9	97254.7	90733.7	87596.2	71562.5	80228.4	82785.8	88524.3	85525.9	68405	78920.2	70111.1	0.99	0.9	0.95	0.95	1.07	0.971	0.421	0.194	0.47	0.427	0.604263	0.999953	0.83517	0.511499	0.91461	0.937973
Q3TAI4	22.466	7	12	12	55.3	Tumor protein D52-like 2, isoform CRA_c OS=Mus musculus GN=Tpd52l2 PE=1 SV=1	100732	86718	84950.7	94045.1	98061.2	87644.1	92052.4	88272.7	88808.6	87373.8	82270.3	71605.3	70384	67379.2	85396.1	83157.4	79366.5	72566.6	68211.8	73600	89138.8	78889.7	72907.1	71570.6	73160.4	0.96	1.02	1	1.02	0.81	0.277	0.0073	0.712	0.979	0.691	0.000337814	0.846125	0.00252741	0.99232	1	0.991862
Q9D0M3	35.327	1	14	14	37.2	Cytochrome c1, heme protein, mitochondrial OS=Mus musculus GN=Cyc1 PE=1 SV=1	80016.6	73586.1	73838.9	75635.5	85573.4	93819.8	84844.6	83564.1	87783.8	78145.9	79466.8	81432.9	72975.3	73270.1	96694.5	96307.8	80928.9	76377.4	79178.2	91354	89017.1	86179.1	77574.2	70448.8	77355.7	1.1	0.99	1.05	0.94	1.04	0.0482	0.576	0.927	0.478	0.381	0.438233	0.475818	0.966474	0.999912	0.909369	0.855039
P11438	43.865	1	6	6	17.5	Lysosome-associated membrane glycoprotein 1 OS=Mus musculus GN=Lamp1 PE=1 SV=2	88080.5	75087	80259.6	71286.1	83403.8	81128.9	84275.3	104072	86006.4	82285.8	89539.4	80680.5	80482.9	77592.7	87162.4	85528.6	81840.3	76463.5	80149.3	76729.9	84324	79233.4	78523.4	74602.1	75803.5	1.1	0.94	0.96	0.98	1.04	0.152	0.371	0.141	0.329	0.506	0.17231	0.278384	0.894396	0.757335	0.93814	0.99259
Q80UW5	172.14	2	31	29	27.5	Serine/threonine-protein kinase MRCK gamma OS=Mus musculus GN=Cdc42bpg PE=2 SV=2	90568	77723.3	74700.6	78250.6	93584.2	89349	80021.3	69047.2	79177.6	80680.6	91846.4	78901.8	71382.9	83038.9	93294.4	90482	82298	71495.5	76659.2	83403.2	87532.8	86151.4	74385.3	85551.2	74125.1	0.96	0.97	0.97	1.01	1.01	0.532	0.908	0.712	0.622	0.876	0.92697	0.960381	0.999883	0.991983	0.977566	0.99991
P97447	31.888	9	9	9	36.8	Four and a half LIM domains protein 1 OS=Mus musculus GN=Fhl1 PE=1 SV=3	83254.9	72267.1	72365.7	80823.7	83349.9	86500.1	77532.2	91776.4	77361.9	77425.2	91085.4	86177.4	75452.9	86077.6	89192.3	87906.4	82089.5	81902.9	75474.5	83901.3	82656.4	84811.4	75727.6	78390.3	76034.5	1.05	0.93	0.96	0.97	1.09	0.372	0.0947	0.111	0.373	0.346	0.303843	0.818995	0.268584	0.425564	0.867251	0.930849
D3YX27	45.822	7	9	9	32.4	Serine protease HTRA2, mitochondrial OS=Mus musculus GN=Htra2 PE=1 SV=1	84115.8	89780.2	80542.8	88132.8	79376	85175.6	80664.6	57454.9	45093	87696.6	99359.3	89137.3	88550.5	89745.8	81379.5	89892.4	79728.4	74402.4	81796.7	81022.7	83045.1	78202.2	81084.8	83082.3	74906.8	0.84	0.89	0.91	0.98	1.06	0.201	0.177	0.0214	0.0589	0.69	0.0781945	0.232325	0.907075	0.529596	0.658893	0.999485
Q9DCT2	30.149	1	12	11	41.8	NADH dehydrogenase [ubiquinone] iron-sulfur protein 3, mitochondrial OS=Mus musculus GN=Ndufs3 PE=1 SV=2	88004.5	73572.6	74211.2	85112.6	85977.7	93950.1	83518.9	81406.7	87478.4	79328.7	79632.6	71637.7	74895.6	77846.6	94409.2	92282.1	74861.4	69461.5	80195	84169.2	97372.9	78989	73578.8	73211.5	75255.4	1.05	1	1.01	0.99	0.98	0.372	0.72	0.985	0.929	0.919	0.812288	0.948481	0.997363	1	0.999977	0.999977
P24527	69.05	1	22	22	41.4	Leukotriene A-4 hydrolase OS=Mus musculus GN=Lta4h PE=1 SV=4	86032.5	75240.9	77886.1	74000.7	97069.8	113849	89502.7	90224.6	76356.1	79523.6	90727.1	75349.4	73051.1	81587.6	83328.5	86945.8	75135.7	70414.9	82322.1	76553.1	80730.3	73089.7	70990.4	74635.8	74718.6	1.1	0.93	0.97	0.96	0.98	0.347	0.844	0.137	0.568	0.346	0.149381	0.65503	0.999477	0.83361	0.991511	0.973585
Q04447	42.713	1	14	13	51.2	Creatine kinase B-type OS=Mus musculus GN=Ckb PE=1 SV=1	94044.3	89002.9	80789.1	83768.2	112053	108583	82149.6	89403.2	88500.7	72097.5	81413.7	79310	67843.8	71555.7	84229.3	82866.4	74857.9	69718.6	71080.5	71613.3	86850.1	75639.6	67232.9	76662.1	67138.4	0.96	0.97	0.96	1.01	0.84	0.629	0.0405	0.647	0.5	0.914	0.0217499	0.970871	0.142749	0.996415	0.989864	0.999964
Q8C522	55.262	1	11	11	26.5	Endonuclease domain-containing 1 protein OS=Mus musculus GN=Endod1 PE=1 SV=2	90455.5	84558.4	86351.9	76434.9	82713.3	83144.7	82373.5	71965.6	72095.3	93281.4	87540	81853.5	81351.9	76298.9	86522.2	82862	84251.1	77088.2	85606.6	80689.5	85367.5	83010.4	80608.7	72690.6	59177.8	0.96	0.92	0.99	0.93	0.98	0.442	0.672	0.262	0.828	0.29	0.467469	0.930893	0.997806	0.597399	0.999913	0.679801
Q9D6J6	27.285	3	9	9	41.5	NADH dehydrogenase [ubiquinone] flavoprotein 2, mitochondrial OS=Mus musculus GN=Ndufv2 PE=1 SV=2	88743.2	72466.4	71273.6	80829.7	85427.2	98466.4	95150.9	75598.9	69961.3	78465.1	80804.6	76452.5	71006.8	76396.9	91617	98165.4	77197	69885.2	80764.3	88116.2	90433.3	84721	69474.6	76844	75864.7	1.05	1	1.05	0.96	0.99	0.622	0.923	0.974	0.585	0.613	0.920523	0.969685	0.999989	1	0.975346	0.980285
Q922Q1	38.194	5	13	13	33.7	Mitochondrial amidoxime reducing component 2 OS=Mus musculus GN=Marc2 PE=1 SV=1	89051.1	77584.7	80898.1	76205.1	91169.9	84728.5	80312	97174.6	95655.5	78816.5	83528.4	77536.8	77065.7	75348.3	94523.9	82492.6	79586.3	74626.9	78514.5	74343	84725.2	77886.4	68959.1	70226	71128.1	1.05	0.91	0.95	0.96	0.98	0.405	0.756	0.154	0.381	0.333	0.0747526	0.852338	0.997619	0.508076	0.912632	0.938001
Q9CQW9	14.954	1	5	4	48.9	Interferon-induced transmembrane protein 3 OS=Mus musculus GN=Ifitm3 PE=1 SV=1	92269.3	75264.6	75447.3	72161.8	75853.8	77157.7	71191.2	61975.9	64764.3	78676.5	90798.3	91765.4	83464.1	78304.1	91340.8	90321.5	87410.4	77648.3	81800.1	82536.4	84229.7	84391	81713.8	84155.6	79752.4	0.9	0.95	0.96	0.99	1.11	0.154	0.0769	0.205	0.399	0.693	0.00369052	0.327192	0.17534	0.794475	0.91695	0.998407
G5E8R1	28.556	3	28	0	70.6	Tropomyosin 1, alpha, isoform CRA_j OS=Mus musculus GN=Tpm1 PE=1 SV=1	89709.8	84168.7	72592.2	78015.1	99056.9	84806.1	76868.3	73195.9	85600.3	105091	91673.5	77811.6	73088.8	69766.3	90735.5	88044.8	73785.8	70747.2	73092.1	80827.3	83545.8	77128	67385.1	76925.8	68910.7	1	0.93	0.96	0.97	0.95	0.975	0.538	0.326	0.587	0.574	0.371322	0.999995	0.958702	0.866071	0.98066	0.993081
P63325	18.916	2	7	7	35.2	40S ribosomal protein S10 OS=Mus musculus GN=Rps10 PE=1 SV=1	91375.5	76722.8	79570.1	71842.6	86817.1	105331	99900.5	66361.2	88459.5	87034.9	79194.8	81074.2	76188.3	82816.4	82548.8	82232.5	79149.6	66546.9	69754.5	77595.8	85019.2	81434.6	73565.6	72263.7	64708	1.1	0.94	0.93	1	0.99	0.374	0.869	0.238	0.157	0.961	0.117704	0.612148	0.999843	0.902502	0.87948	0.999997
Q9DCE9	48.493	3	17	13	45.4	Protein Igtp OS=Mus musculus GN=Igtp PE=1 SV=1	266012	61895.6	61262.7	47896.8	72410.2	73926.8	66813.8	58890.7	64976.2	66241.1	99800.5	86653.2	71620.7	74929.2	85559.6	75787.2	82092.5	64822.9	73818.8	71042.5	96333.2	67074.8	71021.1	70060.6	74806.3	0.65	0.91	0.88	1.03	0.82	0.538	0.939	0.283	0.117	0.743	0.717448	0.667832	0.957587	0.998188	0.995011	0.999985
B2RSU6	148.17	3	46	46	37.9	Cingulin-like 1 OS=Mus musculus GN=Cgnl1 PE=1 SV=1	94758.3	77346.7	75365.3	74972.6	88070.2	88616.2	82127.6	78681.3	82146.3	84622.6	87496.1	74260.6	75660.4	69753.8	86475.6	91181	73679.9	68411.6	74541.8	73968.1	85013.8	76130.9	93420.2	70718.1	76846.1	1.01	1.02	0.97	1.05	0.96	0.745	0.541	0.763	0.644	0.469	0.662561	0.999333	0.958498	0.996803	0.98849	0.921185
Q6ZQ38	136.33	2	35	34	31.5	Cullin-associated NEDD8-dissociated protein 1 OS=Mus musculus GN=Cand1 PE=2 SV=2	81019.8	75901.9	85415.8	76939.5	100781	107861	77057.8	81135.4	65513.4	66620.6	79793.3	71408.2	75840.5	72740.1	87097.4	88176.7	79255.6	72256	71140.8	81882	88877.8	85123.2	78119.2	73384.5	79109.9	0.95	1.05	1.02	1.03	0.92	0.552	0.244	0.385	0.796	0.572	0.866878	0.959262	0.84024	0.980854	0.999741	0.995749
Q9CRB9	26.334	5	12	12	48.5	MICOS complex subunit Mic19 OS=Mus musculus GN=Chchd3 PE=1 SV=1	85107.6	71068.8	70799.7	74173.5	81236.7	93974.1	85849.4	84894.5	86726.7	78643	81527.2	76507.9	74784.1	78737.1	82838.5	89645.5	79488.1	72612	79786.5	83675.5	86665.2	79967.9	69953.9	74249.2	73501.4	1.12	0.97	1.03	0.95	1.03	0.0361	0.458	0.531	0.543	0.326	0.0930558	0.101609	0.962072	0.979991	0.973946	0.777317
Q80XU2	59.89	7	14	8	29	Non-specific protein-tyrosine kinase OS=Mus musculus GN=Src PE=1 SV=1	94543.5	80637.7	81434.2	73731	85753.5	81134.8	82843.7	78978.6	83188	85374.2	81850.9	78403	78010.8	75788.7	81590.8	79453	77696.7	73292.8	74939.4	75586.5	85454.9	77269.9	75825.4	79107.3	73203.1	0.99	0.99	0.96	1.03	0.95	0.858	0.323	0.674	0.0993	0.434	0.109158	0.997309	0.597743	0.996816	0.82997	0.952586
Q9CWK8	58.47	1	14	12	30.4	Sorting nexin-2 OS=Mus musculus GN=Snx2 PE=1 SV=2	77340.9	85638.4	74158.2	82340.2	94304.6	95359	82116.8	68661.2	61356.3	76343.1	81135.4	81176	71809.9	76495.5	87142.6	88818.8	77376.4	69541.4	67886.7	85335.6	87823.2	80886.8	78483.7	78503.9	73927.3	0.93	1	0.98	1.03	0.96	0.371	0.493	0.907	0.691	0.624	0.84056	0.808348	0.97587	0.999995	0.997501	0.994748
K3W4T3	96.426	3	17	17	22.9	V-type proton ATPase subunit a OS=Mus musculus GN=Atp6v0a1 PE=1 SV=1	86920.8	81868.8	80326.2	76952.6	87309.5	82980.3	78456.9	73661.2	84744.4	78293.5	85340.5	75989.9	74767.2	74587.6	87834.5	87773.9	75431.1	71379.7	79411.6	76597.1	85286.5	75675.2	68623.3	77619	71057.2	0.96	0.95	0.98	0.97	0.96	0.306	0.403	0.339	0.695	0.541	0.413333	0.909362	0.916618	0.784888	0.991222	0.955745
P68040	35.076	1	13	13	49.8	Guanine nucleotide-binding protein subunit beta-2-like 1 OS=Mus musculus GN=Gnb2l1 PE=1 SV=3	103998	76592.3	74803.6	72829.9	103461	107964	87348.7	70724.5	71379.2	77692.1	88113.1	67916.7	73540.2	70151.8	91200.8	79157.3	73713.1	72538.2	69921.4	79212.2	80530.1	73951.8	73882.1	73380.4	63766.8	0.96	0.93	0.96	0.98	0.91	0.74	0.384	0.41	0.598	0.582	0.359938	0.990396	0.793609	0.954334	0.990818	0.999083
Q99MR8	79.343	1	19	19	37.9	Methylcrotonoyl-CoA carboxylase subunit alpha, mitochondrial OS=Mus musculus GN=Mccc1 PE=1 SV=2	84744.6	74308.4	72249	80004.6	86480.9	90135.3	84011.1	71116.7	69743.3	83575.1	84868.9	79306	72279.4	77082.9	85737.9	89284.5	75547.1	71075.6	72711	77833.9	87622.9	78105.8	69466.8	76993.7	72937.6	1	0.96	0.97	1	1	0.993	0.931	0.481	0.525	0.955	0.935831	1	0.999995	0.96733	0.977093	0.999997
Q8K1N2	141.48	4	28	28	26.4	Pleckstrin homology-like domain family B member 2 OS=Mus musculus GN=Phldb2 PE=1 SV=2	92991.9	76536.6	76597	70527.5	87625.6	86425.3	78351.1	74059	79420.4	77320.2	83494.2	76097.7	72077	73259.6	83644.1	89098.1	74716.7	75234	77858.2	70727.4	83778.5	75417	79505	77565.9	74464.8	0.98	1.01	1	1.01	0.96	0.76	0.559	0.866	0.947	0.825	0.9146	0.99177	0.930549	0.999966	0.999999	0.999855
D3Z3B2	11.896	3	1	1	15.5	V-type proton ATPase 16 kDa proteolipid subunit (Fragment) OS=Mus musculus GN=Atp6v0c PE=1 SV=1	80976.8	67237.5	69315.7	74134.4	87788.6	84691.8	72294.2	64024.4	71928.9	69127.7	85096.9	73909.4	80758.4	81755.5	88953.2	95383.3	80186.6	79785	78978.3	76818.9	84312.2	76941.5	77567.2	86783.4	76698.1	0.95	0.98	1	0.98	1.08	0.511	0.205	0.641	0.993	0.68	0.142626	0.929299	0.624398	0.995523	1	0.99392
F8VPN7	241.39	4	44	41	25.2	Dedicator of cytokinesis protein 9 OS=Mus musculus GN=Dock9 PE=1 SV=1	83417	79094.7	76518.2	77093	82259.6	89588.4	78982.5	78541.6	78005.8	81059.1	75600.8	74090.6	72657.2	80316	81733.8	86218.8	77392.6	76466.9	77322.8	77985.1	82821.1	76052.5	70788.3	76334.1	73723	1.02	0.99	1.03	0.96	0.96	0.565	0.244	0.726	0.401	0.265	0.282482	0.973348	0.815648	0.996078	0.912551	0.74722
Q9CPR4	21.423	3	7	7	37	60S ribosomal protein L17 OS=Mus musculus GN=Rpl17 PE=2 SV=3	97844.7	82913.9	80075.3	75289.6	92485.7	94709.1	81711.7	90197.2	72521.5	75770.5	81805	79564.6	69618.4	77558.1	76327.8	78659.7	75710.4	68883.8	64413.7	69490	79937.9	74930.3	67316.6	74743.8	68214.6	0.97	0.95	0.93	1.02	0.9	0.648	0.104	0.244	0.133	0.65	0.0193766	0.972347	0.330783	0.903042	0.735755	0.996358
Q9CQX2	16.318	1	6	6	61	Cytochrome b5 type B OS=Mus musculus GN=Cyb5b PE=1 SV=1	81725.2	81266.1	74485	74443.6	82964.7	79377.7	74148.7	70615.8	94159.4	95015.5	80113	80155.1	72165.3	65825.3	77351.6	81913.2	75533.9	72063.3	68282.7	81055.3	80457.1	95579.8	69719.8	70295.9	69593.8	1.05	1.03	1.01	1.02	0.95	0.574	0.285	0.779	0.865	0.869	0.623299	0.953613	0.945856	0.995091	0.999943	0.998921
P12023	86.721	1	16	15	26.9	Amyloid beta A4 protein OS=Mus musculus GN=App PE=1 SV=3	93928.6	75347.4	85144.8	78774	88731.5	81661.4	79015.8	80198.2	79619.6	78749.9	79205.1	73218.9	71895.5	68962.1	115379	71087.2	73227.7	71811.1	68553.8	73218.3	74994.9	75143.6	67684.6	75369.8	66471.4	0.95	0.88	0.88	1	0.97	0.261	0.657	0.313	0.292	0.909	0.150479	0.939801	0.991395	0.493109	0.459036	0.999997
P68510	28.211	1	14	10	64.2	14-3-3 protein eta OS=Mus musculus GN=Ywhah PE=1 SV=2	79087.4	78899.4	68964.5	75057	83722.1	87028.2	74237.5	96647.7	82440.7	78169.1	79607.1	73490.1	70008.6	78501.3	85778.8	79850.3	73695.7	77016.5	71157.4	76672.8	77190.9	72811.5	70037.2	77738.4	78269.7	1.09	0.97	0.98	0.99	1	0.197	0.936	0.515	0.605	0.834	0.178157	0.401502	0.999983	0.969804	0.987093	0.999932
P08226	35.866	4	13	13	43.4	Apolipoprotein E OS=Mus musculus GN=Apoe PE=1 SV=2	80659	81621.9	74650.3	79544.3	76284.9	92548.1	74565.9	63863.2	68132.3	79709.7	90685.4	80822	76464.9	73993.2	78345.3	88954.7	80174.5	66140.5	77791.1	82491.9	87528.6	80849.3	68666.1	72656.1	68017.8	0.96	0.94	0.99	0.95	1.02	0.541	0.675	0.347	0.821	0.522	0.855027	0.98007	0.99807	0.893936	0.999686	0.951875
P14685	60.718	2	21	21	40.2	26S proteasome non-ATPase regulatory subunit 3 OS=Mus musculus GN=Psmd3 PE=1 SV=3	81436.1	71922.9	72067.4	75350.7	97839	100129	80052.1	78480.7	76293.6	68298	82030.6	66259.3	67934.5	74826.1	84083.6	86639.8	73732.8	67886	70266.6	81039.5	93189	78996.3	70838.2	72422.5	72134.2	1.01	1.03	1.01	1.02	0.94	0.906	0.458	0.661	0.858	0.781	0.868609	0.99987	0.937088	0.993783	0.999892	0.998872
Q00898	45.891	1	13	5	30	Alpha-1-antitrypsin 1-5 OS=Mus musculus GN=Serpina1e PE=1 SV=1	57463.8	45277.5	53576.4	48630.2	65588.2	64562.2	48351.2	44847.7	42918.4	56135.6	85216.8	108573	87611	96942.9	87292.3	99206.6	71962	95041.1	122487	106809	87810.2	77029.8	101781	86932.2	100639	0.95	0.98	1.06	0.92	1.72	0.594	0.000202	0.715	0.62	0.473	1.20579e-06	0.995644	0.00032211	0.997843	0.92549	0.796412
P62830	14.865	2	10	10	74.3	60S ribosomal protein L23 OS=Mus musculus GN=Rpl23 PE=1 SV=1	91665.4	85933.2	78039.9	78778	93405.9	87424.7	84968	44853.1	73031.6	73893.7	84165.8	81729.9	67238	72649.3	83070.3	82686	80271.8	71413.4	64003.6	75461.8	86047.7	77878.6	71762.7	78987	73050.5	0.85	1	0.96	1.04	0.91	0.205	0.134	0.983	0.549	0.512	0.330398	0.276789	0.718065	1	0.987873	0.990958
Q91VI7	49.816	1	14	14	42.8	Ribonuclease inhibitor OS=Mus musculus GN=Rnh1 PE=1 SV=1	78535.4	67442.9	62982	68138.6	76803.2	81940.7	76783.9	74867.9	66054.1	72142.1	82821.1	75481.1	67702.9	72068.3	97442.9	81826.7	83669.2	73031.3	65992.2	85816.9	83846.9	83064.7	81701.3	70191.2	98940.9	1.05	1.06	0.99	1.07	1.12	0.387	0.204	0.515	0.907	0.391	0.23593	0.966129	0.577721	0.928118	0.999708	0.859282
P70302	77.566	1	17	16	27.3	Stromal interaction molecule 1 OS=Mus musculus GN=Stim1 PE=1 SV=2	85004.3	79789.1	75532.7	76105.7	83064	79128	77598.7	69922.5	87072.5	77838.2	83591.3	79725	67866.7	75180.8	81142.2	82498.1	74402	67788.3	74932.4	76106.5	83729.6	76416	68123.1	78748.4	67378.1	0.98	0.97	0.97	1	0.97	0.625	0.487	0.546	0.55	0.925	0.620048	0.992257	0.964492	0.951389	0.966667	0.999993
P70372	36.169	1	11	11	40.2	ELAV-like protein 1 OS=Mus musculus GN=Elavl1 PE=1 SV=2	57862.1	58435.3	63149.8	53548.3	62541.3	63653.6	78855.7	57325.6	53770.2	69123	99776.3	96052.2	77804.9	88484.7	100767	89760.7	91166.1	80852.2	88878.3	81350.6	89360.5	82311.7	81367.2	82944.8	77013.5	1.09	0.89	0.93	0.96	1.57	0.323	0.000128	0.0861	0.272	0.236	6.26076e-07	0.741339	2.87333e-06	0.207711	0.644835	0.910948
Q8VHM5	70.887	7	23	17	41	Heterogeneous nuclear ribonucleoprotein R OS=Mus musculus GN=Hnrnpr PE=1 SV=1	55255.7	62845.5	49757.7	46624.4	53903.5	55675.6	73610.3	52055.6	49913.4	69375	113588	96234.9	72749.6	77171.1	113134	93125.1	101385	92182.4	78497.1	78384.7	93332	90976.6	78072.9	78421.7	82635.8	1.12	0.9	0.94	0.95	1.76	0.292	0.00183	0.382	0.642	0.506	3.247e-05	0.901858	0.000167183	0.667428	0.928327	0.980948
Q9CQI1	26.183	2	6	6	27.8	MCG1040641, isoform CRA_a OS=Mus musculus GN=Sftpa1 PE=1 SV=1	71309.4	50018.8	68073.2	64176.5	120592	90837.6	94051.1	66143.4	63150.5	85019.8	57772.1	67470.4	57433.4	69847.8	96936.3	73908.5	57732.6	85384.1	64346.9	152002	69188.2	73399.5	70058.1	70597	63807.6	1.07	0.99	1.24	0.8	0.93	0.584	0.811	0.914	0.412	0.401	0.736657	0.99671	0.996871	1	0.775769	0.757794
F7A1B4	69.274	4	13	13	27.3	Endoglin OS=Mus musculus GN=Eng PE=1 SV=1	86720.7	81983.8	81802.6	61936.2	86355.9	82536.4	69786	82822.8	77450.9	79042.4	84833	80022.2	64628.8	64383.9	86137.5	72359.8	78116.2	75621.7	82570.3	70196.3	83018	75156.9	66018.3	57400	63543.3	0.98	0.91	1	0.91	0.95	0.863	0.6	0.323	0.961	0.211	0.36747	0.99887	0.956887	0.708396	0.999999	0.73233
E9PZ00	60.672	5	12	12	21.2	Prosaposin OS=Mus musculus GN=Psap PE=1 SV=1	78220.6	72146.4	67661.5	59922.7	77011	75104.6	52231.6	76580	79582.8	50212.6	90595.9	104664	69503.9	82939.3	96594.2	72874.9	95547.8	78102.5	79195	66754.7	73242.3	82993.5	74434.2	62076.5	71382.7	0.94	0.82	0.88	0.93	1.25	0.519	0.0366	0.0555	0.224	0.368	0.0441294	0.972216	0.117878	0.188338	0.585115	0.9243
Q6ZQI3	32.342	2	12	12	43.6	Malectin OS=Mus musculus GN=Mlec PE=2 SV=2	84067.7	74332.9	70928.7	75497.1	81109.2	77356.1	75920.4	70906.7	73904.1	73937.2	83130.1	80260.5	73437.2	73003.1	77924.1	81873.9	76713.8	67729.7	76061.1	73156.8	81621	75460.1	69620.2	71070.3	69663.1	0.96	0.95	0.97	0.98	1	0.341	0.897	0.207	0.439	0.631	0.581502	0.872357	0.99994	0.639084	0.915669	0.980005
P19157	23.609	4	5	5	29	Glutathione S-transferase P 1 OS=Mus musculus GN=Gstp1 PE=1 SV=2	75733.2	78720.9	71766.4	80187.7	76774.4	78077.3	74344.5	75042.8	72161.1	83239.7	82312.2	72728.5	74298	70710	81325.8	79067.5	72384	73620.4	68098.1	76252.5	76893.7	73051	73680.2	73044.7	74900.2	1	0.97	0.97	1.01	1	0.967	0.875	0.482	0.453	0.809	0.679579	1	0.999886	0.928692	0.865113	0.999773
Q9JIF7	107.06	1	24	24	30.2	Coatomer subunit beta OS=Mus musculus GN=Copb1 PE=1 SV=1	78856.4	71280.1	62960.8	72460.4	99284.8	100218	83912.2	67840.9	65449.8	69009.3	72893.8	70342.6	61421	67405.1	83152.4	80736.3	80515.9	63148.6	63069.9	83662.8	86532.1	82566.6	69735.3	73061.9	78201.9	1	1.1	1.04	1.05	0.92	0.983	0.445	0.172	0.626	0.488	0.85138	0.999999	0.914319	0.856341	0.990696	0.982107
Q9WVE8	55.832	1	15	15	37.4	Protein kinase C and casein kinase substrate in neurons protein 2 OS=Mus musculus GN=Pacsin2 PE=1 SV=1	76972	68840.5	71991.9	74334	81992.8	86885.4	76687.3	71291.3	67911.1	73995.4	83736	70633	70414.3	69931.2	89704.2	88226.5	75163.7	65205.4	68973.8	74659.5	89072	73994.9	63881.7	80516.9	67452.9	1.01	0.98	0.97	1.01	1.03	0.921	0.711	0.746	0.674	0.948	0.99154	0.999974	0.994501	0.99595	0.989523	0.999972
P42669	34.883	1	12	12	52.3	Transcriptional activator protein Pur-alpha OS=Mus musculus GN=Pura PE=1 SV=1	65488.6	65021.7	56859	62012.4	71509.3	75527.9	80348.9	56429.7	58643	74911.8	96616.1	81306.9	73721	83932.8	93901.1	87587.8	82310.9	76655.9	75322.4	76080.7	89415.1	80231.8	71727.9	74878.6	70832.1	1.08	0.9	0.93	0.97	1.34	0.439	0.00191	0.155	0.245	0.583	0.0029387	0.858439	0.00294619	0.470995	0.726238	0.992353
Q08091	33.355	1	11	10	44.8	Calponin-1 OS=Mus musculus GN=Cnn1 PE=2 SV=1	70239.8	69763.4	68739.3	66057.6	68532.5	90673.9	69813.5	65900.7	65178.5	62557.6	72116.3	72016.7	68994.2	74845	97991.8	85989.7	75663.8	70723.2	77302.3	84513.5	110231	80212.5	74436.7	62756	73895.6	1.03	1.04	1.02	1.02	1.12	0.761	0.16	0.797	0.724	0.977	0.411717	0.997991	0.751927	0.991762	0.999306	0.999558
P41105	15.733	2	9	9	51.8	60S ribosomal protein L28 OS=Mus musculus GN=Rpl28 PE=1 SV=2	86054.3	80103.8	79730.7	61823	84043.8	88892.2	74266.3	70762.3	79106.6	74984.8	78305.8	82192.8	72634.8	77400.9	77196.2	75720	74051.5	67579.6	67406.9	72664.6	77374.4	71797.6	71207.5	66848.5	66173.3	0.99	0.91	0.92	0.99	0.99	0.935	0.946	0.0293	0.0307	0.758	0.159385	0.999659	0.999546	0.415523	0.534985	0.999548
Q9CQW2	21.539	1	7	4	45.2	ADP-ribosylation factor-like protein 8B OS=Mus musculus GN=Arl8b PE=2 SV=1	89991.9	62820.8	73643	58820.6	89065.7	87279	66416.9	83548.4	66432.6	66077.1	99258.5	64679.9	77795.1	62287.5	89785.4	97088.7	66201.4	79460.6	58096.6	65341.9	89882.6	66911	77753.6	60685.1	73427.1	0.99	0.94	0.93	1.01	1.05	0.963	0.704	0.617	0.582	0.901	0.968185	0.999969	0.990827	0.976247	0.966704	0.999997
Q8VH51	59.406	5	11	11	25.3	RNA-binding protein 39 OS=Mus musculus GN=Rbm39 PE=1 SV=2	75443.4	68321	66134.7	62063.3	72283.1	78200.7	76649	62476.5	65262.4	78563.5	88143.8	80313.8	72265.4	72017.1	85019.6	81320.4	78172.4	74150	70876.3	75090.9	85234.1	74767.1	76242.5	75241.3	73229.4	1.05	0.97	0.95	1.01	1.16	0.47	0.0288	0.544	0.384	0.724	0.0788783	0.896	0.0696736	0.956499	0.869991	0.998733
Q3TDQ1	93.245	1	13	11	16.8	Dolichyl-diphosphooligosaccharide--protein glycosyltransferase subunit STT3B OS=Mus musculus GN=Stt3b PE=1 SV=2	82852.4	71587.4	70626.5	66061.4	88580.6	78913.5	76467.6	76586.2	72730.7	80741.7	84930.2	73327.2	67425.6	63010	82757.4	82947.5	74463.4	61670	66928.3	77456.7	84680.6	76739.6	66408.3	67417	71097.1	1.02	0.99	0.98	1.01	0.98	0.737	0.783	0.88	0.798	0.897	0.895798	0.999345	0.997262	0.999584	0.997598	0.999958
P16125	36.572	2	12	11	37.1	L-lactate dehydrogenase B chain OS=Mus musculus GN=Ldhb PE=1 SV=2	83832.8	71908.2	84415	64457.7	95744	126130	91453	116416	88041.2	78240.3	71108.3	65194.4	57628.5	61288.7	74095.2	77273.9	67255.6	62991.2	58643.9	71337.6	65732.9	62216	55611.5	59772.6	54651.8	1.25	0.9	1.02	0.88	0.82	0.0946	0.0557	0.13	0.725	0.0752	0.000179226	0.0869428	0.334328	0.911044	0.999406	0.81764
G3UXZ5	27.411	6	13	13	54.6	Proteasome activator complex subunit 1 (Fragment) OS=Mus musculus GN=Psme1 PE=1 SV=1	80022.7	67993.4	68671.1	72438.6	87279.1	88852	93714.6	70754.1	66708.7	72279	75199.8	72045.9	62953.2	70871.4	73898	73996.9	78992.5	64585	66012.4	87454.2	79548.7	76918.5	69402.3	69949	70774	1.04	1.03	1.05	0.99	0.94	0.668	0.361	0.459	0.559	0.913	0.705582	0.972683	0.922833	0.991454	0.97162	0.999799
Q8VDR9	233.26	2	42	36	23.2	Dedicator of cytokinesis protein 6 OS=Mus musculus GN=Dock6 PE=1 SV=4	83569	81893.2	65202.2	71207.3	80680.1	81897.1	76143.1	82043.5	73178.8	78339.5	79450.4	70172.2	64113.2	71171.4	77721.1	84459.4	70828.6	67134.4	74394.7	73225.2	77819	71645.7	61455.8	73891.7	68959.2	1.02	0.98	1.02	0.96	0.95	0.629	0.424	0.665	0.718	0.436	0.350554	0.990227	0.848476	0.990992	0.995429	0.920208
P17225	56.477	8	8	5	23.1	Polypyrimidine tract-binding protein 1 OS=Mus musculus GN=Ptbp1 PE=1 SV=2	67634.8	58913.7	66901.8	67139.8	80286	76631.6	75911.9	56113.3	60668.8	63274	83145.1	82881.5	70070.1	80593	96626.3	80956.7	85248.5	74665.5	76376.7	76744.8	78200.4	83625.8	75886.8	68462.8	71001.6	0.98	0.91	0.95	0.96	1.21	0.739	0.0267	0.195	0.469	0.327	0.0137177	0.99671	0.0476274	0.571364	0.926159	0.954079
Q9D3D9	17.6	1	3	3	15.5	ATP synthase subunit delta, mitochondrial OS=Mus musculus GN=Atp5d PE=1 SV=1	74553.3	61423.3	63591	73659.2	74879	84521.8	78073.5	66699.8	82543.4	80844.3	78302.4	70346.6	68531	69801.1	86655.2	93683.7	70580.3	64453.6	73839.2	76710.3	89652.7	74604.5	66070.6	63582	65254.1	1.13	0.96	1.02	0.95	1.07	0.0797	0.289	0.59	0.888	0.553	0.553379	0.515494	0.88772	0.984432	0.999596	0.949234
Q6ZQM8	59.757	1	12	6	26	UDP-glucuronosyltransferase 1-7C OS=Mus musculus GN=Ugt1a7c PE=2 SV=1	73053.2	61917.8	67174.6	72634.9	80692.3	77266.9	75594.4	67245.9	78128.6	74288	86183.7	75674.7	64781	70339	80935.7	87443.7	76237.8	63240	69192.9	78379.4	86403.4	76712.2	62287.7	74905.8	63421.3	1.05	0.96	0.99	0.97	1.06	0.375	0.397	0.622	0.896	0.721	0.902723	0.960931	0.90094	0.979875	0.99992	0.992835
Q9WUM5	36.154	1	9	9	30.6	Succinyl-CoA ligase [ADP/GDP-forming] subunit alpha, mitochondrial OS=Mus musculus GN=Suclg1 PE=1 SV=4	76263.3	65075.7	82573	63518.5	84102.1	79600.8	63341.1	82063.1	69466.5	58860.3	80206	75056.5	68864.3	75127.7	95911.4	83930.2	72567	73788.2	72638.8	66172.5	77498	74120.8	69023	62297.8	65562.9	0.95	0.88	0.93	0.94	1.06	0.57	0.464	0.114	0.367	0.325	0.487596	0.962238	0.908089	0.45743	0.874404	0.941953
Q9CYN2	24.977	1	11	11	43.8	Signal peptidase complex subunit 2 OS=Mus musculus GN=Spcs2 PE=1 SV=1	82993.8	69582.5	67411.9	73303.4	81540.1	77097.1	72732.6	75392.3	67131.5	76146.2	84105.6	77677.5	70835.1	65090.3	77407.3	83438.1	76737.2	65696.5	63060.3	70355	81123.4	68198.6	69162.3	73528.1	65005.3	0.98	0.95	0.96	0.99	1	0.77	0.995	0.428	0.527	0.951	0.86153	0.99813	1	0.910896	0.943102	0.999968
G3X8R0	21.447	2	8	8	29.1	Receptor expression-enhancing protein OS=Mus musculus GN=Reep5 PE=1 SV=1	75908.1	68193.9	66346.8	61471.7	74980.6	81504.8	77887.8	76363.4	73959.6	74968.5	85441.6	77385.9	67559.5	65580.2	85326	82671.7	76319	69926.8	75018.4	76053.8	81958.8	70404.8	62613.7	61299.2	63671.8	1.11	0.89	1	0.89	1.1	0.0526	0.223	0.179	0.983	0.103	0.135036	0.419117	0.509674	0.33311	0.999997	0.363317
Q9DCS9	21.024	2	9	9	57.4	NADH dehydrogenase [ubiquinone] 1 beta subcomplex subunit 10 OS=Mus musculus GN=Ndufb10 PE=1 SV=3	70560.6	65463.6	63150.7	73941.2	75647.4	94775.8	81892.7	70634.6	80273.8	73834.9	72265.9	71977.5	64487.2	62143.1	83437.3	89590	72624.5	60548.6	75095.7	79445.8	90242.8	72385.1	61810.4	58821.8	66973.3	1.15	0.99	1.06	0.93	1.02	0.0591	0.843	0.85	0.485	0.452	0.364459	0.426114	0.999715	0.999916	0.937459	0.8929
O35452	435.47	5	44	44	19	Protein Tnxb OS=Mus musculus GN=Tnxb PE=1 SV=1	75002.6	69014.6	69660.9	69367.2	74360.9	78258.8	70914.2	67697.1	65065.2	88329.2	77907.1	76847.9	67045.6	60059.5	81553.6	81401.9	77576.1	71326.6	63442.8	80097.6	84186	76648.5	68600.2	65398.1	68662.6	1.04	1	1.03	0.97	1.02	0.629	0.859	0.977	0.688	0.676	0.963716	0.982568	0.999061	1	0.992039	0.992273
Q60737	45.133	3	15	15	47.1	Casein kinase II subunit alpha OS=Mus musculus GN=Csnk2a1 PE=1 SV=2	71984.7	71046.5	72715.1	73540	71727	73187	79774.5	84125	75202.1	80464.8	69778.7	70661.8	72995.1	71322	67608.8	73275.9	74791	74441	71158.6	76513	66871	72706	72426.1	68691.3	71028.7	1.09	1	1.05	0.95	0.98	0.027	0.133	0.924	0.0224	0.0358	0.000380871	0.00804414	0.830874	0.999991	0.236579	0.208144
Q9EQJ9	161.67	2	33	32	26.4	Membrane-associated guanylate kinase, WW and PDZ domain-containing protein 3 OS=Mus musculus GN=Magi3 PE=1 SV=2	83898.4	86783.8	70355.5	72054.1	77085.5	80978.7	70100	74384.8	68506.1	77870	75372.1	71367.1	68441.4	69577.9	74491.7	79562.5	66953.1	71462.6	69298.3	68853.1	72534.5	71435.8	68571.8	68972.8	68684.9	0.95	0.97	0.99	0.98	0.92	0.394	0.131	0.294	0.789	0.655	0.107436	0.747704	0.286056	0.97418	0.999567	0.994692
P42208	41.525	7	13	1	52.1	Septin-2 OS=Mus musculus GN=Sept2 PE=1 SV=2	82292.3	74304.5	79430	68062.6	92335.8	85960	76997.9	76696.6	71749.7	75429.6	75214.9	62795.6	66499.7	67592.4	83455.9	71769.9	65188.4	70046.7	65489.2	71993	74723	65331.1	67761.1	64799.9	64940.6	0.98	0.95	0.97	0.98	0.9	0.732	0.168	0.432	0.639	0.565	0.0315532	0.989093	0.29735	0.899022	0.981396	0.996847
P48787	24.258	3	8	8	40.8	Troponin I, cardiac muscle OS=Mus musculus GN=Tnni3 PE=1 SV=2	54285.7	52527.5	49144	83730	48932.5	112564	82680.7	52181.4	68001	58801	63680.7	54398.3	69094.2	76244.8	109028	95771.1	45893.5	68505.4	100841	93113.5	105870	70317.7	80898.4	48200.9	75362.8	1.3	1.02	1.09	0.94	1.29	0.189	0.145	0.915	0.719	0.799	0.492423	0.698968	0.714575	0.999942	0.988525	0.996339
Q8C0I1	71.683	6	18	18	40.9	Alkyldihydroxyacetonephosphate synthase, peroxisomal OS=Mus musculus GN=Agps PE=1 SV=1	78316.6	65790.9	78161.8	74215.4	76047.7	75348.9	75752.7	73675.6	72891.2	73574	79867.4	73495.8	64619	67727.3	76988.6	79691.8	76148.8	66963.8	67588.1	75518.1	75968.3	73679.7	67869.3	64218	64604.7	1	0.95	1.01	0.95	0.97	0.964	0.6	0.409	0.861	0.292	0.503453	0.99999	0.971142	0.842493	0.999605	0.73899
P57716	78.491	1	8	8	12.6	Nicastrin OS=Mus musculus GN=Ncstn PE=1 SV=3	83461.2	69086.4	69536.8	74509.1	78361.3	74119.7	72149.9	66962.4	75412	76032.9	81661.7	74770.6	70042.1	71017.7	74009.4	77359.2	75573.5	63937.2	69425	68468.3	79686.5	70223.3	65509.1	73503.9	63391.2	0.97	0.95	0.95	0.99	0.99	0.558	0.861	0.299	0.317	0.887	0.605134	0.972366	0.999579	0.787605	0.857493	0.999892
Q3UZ39	79.248	1	18	7	32.5	Leucine-rich repeat flightless-interacting protein 1 OS=Mus musculus GN=Lrrfip1 PE=1 SV=2	72395.7	69307.2	70425.4	62432.3	77609.8	72126.6	73676.7	69019	65261.4	74365.9	88807.6	81741.5	70159	69266.3	83823.9	77748	79148	68366.7	66371.9	73541.3	73551.3	73600.9	67048	63460	68814.9	1.01	0.88	0.93	0.95	1.12	0.861	0.115	0.0696	0.267	0.281	0.120871	0.999942	0.199173	0.114823	0.541875	0.845447
Q7TNC9	47.622	3	12	12	26.9	Inpp5a protein OS=Mus musculus GN=Inpp5a PE=1 SV=1	80063	79508.6	67814.3	73837.9	80617.4	82419.7	77254	78920.6	82340.3	82789.2	78155.3	68665.2	64361.8	67000.7	75984	82930.7	69538.7	61445.8	64581.1	67455.1	74437.7	67864.2	56792.1	65644	59734.9	1.06	0.92	0.98	0.94	0.93	0.167	0.167	0.18	0.692	0.392	0.00522677	0.790408	0.619083	0.556159	0.992755	0.801147
P19123	18.42	2	7	7	42.2	Troponin C, slow skeletal and cardiac muscles OS=Mus musculus GN=Tnnc1 PE=2 SV=1	42066.5	45491.2	44205.1	84834.8	41815.3	126219	81308.3	60377.2	81867	60750.2	54752.4	51010.1	68273.3	77290.9	87259	108119	46752.9	66343.4	114451	91041	111403	66054.5	77772.8	42289.5	78356	1.59	1.11	1.26	0.88	1.31	0.0405	0.126	0.691	0.342	0.609	0.201189	0.275921	0.812077	0.985952	0.755501	0.956822
O35350	82.105	1	24	24	37.9	Calpain-1 catalytic subunit OS=Mus musculus GN=Capn1 PE=1 SV=1	75502.9	57811.3	68080.9	67446.1	81035	79057.8	74835.2	60736	69011.2	66774	79184.4	68455.9	69466.1	73350.1	79556.7	80462	69286.9	69829.9	68813.5	78535.8	81539.6	72975.1	69552.5	74572.8	72825.9	1	1	0.99	1.01	1.06	0.959	0.39	0.915	0.856	0.766	0.698571	1	0.857043	0.999994	0.99987	0.999401
Q80UU9	23.334	1	11	10	48.4	Membrane-associated progesterone receptor component 2 OS=Mus musculus GN=Pgrmc2 PE=1 SV=2	99452.6	76959.7	72389	66906.9	75663	80748.9	63645.9	72707.9	71892.6	62000.4	90962.5	77826.2	64531.1	66054.1	75453.7	78463.7	74048.3	64803	69759.3	63969.5	78752.6	70790	64603.2	60959.7	65027.8	0.9	0.91	0.94	0.97	0.96	0.244	0.659	0.26	0.435	0.597	0.402429	0.630896	0.977093	0.746706	0.918655	0.995203
Q8R502	92.371	4	19	17	27.1	Volume-regulated anion channel subunit LRRC8C OS=Mus musculus GN=Lrrc8c PE=2 SV=1	90763	61897.9	65106.1	50540.7	90803.9	86555.5	76413.7	68860.9	55388	85695.3	92255.9	72142.6	66173.6	51452.6	89863	89011.6	69193	61419.1	54642.8	73916.8	89544.2	75044.5	62930	54263	65220.2	1.04	0.93	0.94	1	1.04	0.73	0.812	0.665	0.684	0.973	0.967328	0.998337	0.998771	0.98414	0.986765	1
P21271	210.57	8	41	34	26.6	Unconventional myosin-Vb OS=Mus musculus GN=Myo5b PE=2 SV=2	86099.1	68753.6	70059.1	71711.4	86467.6	77766.4	65327.2	79449.2	70074.8	66934.9	80250	73105	65844	62066.7	79435.2	80187.2	68551.6	65340.4	63314.2	63745.2	81286.2	67694.4	69042	68395	68046.6	0.94	0.98	0.95	1.04	0.94	0.372	0.429	0.816	0.439	0.499	0.505273	0.844537	0.866447	0.998738	0.913063	0.977151
P45376	35.732	2	15	15	46.2	Aldose reductase OS=Mus musculus GN=Akr1b1 PE=1 SV=3	72098.5	70173	74019.1	74454.8	70538.2	76068.2	67733.1	73445	69831.4	70608.7	79912	72045.1	73121.3	73121.1	74360.6	76558.1	69175.9	74634.9	73723.8	67405.3	69113.9	66663.4	71088.2	69025.2	68807	0.99	0.93	0.97	0.95	1.03	0.669	0.21	0.00961	0.343	0.129	0.0831507	0.994443	0.730139	0.0436501	0.743403	0.377534
Q8BP92	37.27	1	13	13	41.9	Reticulocalbin-2 OS=Mus musculus GN=Rcn2 PE=2 SV=1	79002.5	67167.8	66743.3	67432.9	78763.1	75966.4	72364.2	75905.4	64645.1	76627.8	81173.2	73569.1	68373.1	65522.5	75407.1	79644.2	72430.3	66119.2	69223.1	68961.5	76555.9	69189.9	64676.2	70535.7	69689.1	1.02	0.96	0.98	0.98	1.01	0.721	0.804	0.459	0.688	0.717	0.911176	0.995651	0.998413	0.934722	0.991329	0.99716
P09411	44.55	3	17	17	51.3	Phosphoglycerate kinase 1 OS=Mus musculus GN=Pgk1 PE=1 SV=4	72671.5	68590.9	67227.5	70265.3	77529.9	86185.2	77676.5	77381.3	70691.6	78579.7	75349.4	72740.1	63662.4	69244.7	78315.4	75756.4	70164.9	67953.4	67896.1	72435.6	68511.1	59966.8	65981.5	66055.2	70630.2	1.1	0.92	0.99	0.93	1.01	0.0549	0.874	0.115	0.77	0.087	0.0120023	0.169921	0.999545	0.33178	0.996473	0.523353
Q8BIJ6	112.8	3	22	22	24.6	Isoleucine--tRNA ligase, mitochondrial OS=Mus musculus GN=Iars2 PE=1 SV=1	83540.4	75075.9	73527	72987.3	80278.6	82837.8	67884.9	81719.3	68430.3	67810	78251.5	65255.1	69087.6	69181.2	78902.7	80344.3	67247.9	63004.4	66874.7	69097.1	77145.7	69207.1	56082.7	65661.4	61605.5	0.96	0.91	0.96	0.95	0.94	0.409	0.183	0.199	0.486	0.462	0.133394	0.931238	0.770735	0.599244	0.961788	0.929299
E9QAS4	216.37	7	26	23	16.8	Chromodomain-helicase-DNA-binding protein 4 OS=Mus musculus GN=Chd4 PE=1 SV=1	86688.3	71274.1	70048.7	70015.3	82885.7	85096.3	70688.1	62594.5	60549.2	64268.3	77240.6	67851.3	62571.2	72101	77122.5	82376.7	64220.9	67033.4	65129.6	72314.8	78083.8	70912.6	65016.9	70904.9	71925	0.9	1	0.98	1.02	0.94	0.2	0.325	0.979	0.781	0.738	0.594877	0.517709	0.845258	1	0.999123	0.999148
Q07417	44.889	2	14	14	46.8	Short-chain specific acyl-CoA dehydrogenase, mitochondrial OS=Mus musculus GN=Acads PE=1 SV=2	75733.8	73399.2	66373.4	67110.2	84744.4	85772.6	67651.1	62830.9	65991.1	64926.9	77815.5	70985.5	65080.3	67382.1	80822.2	84514.5	79702	65067.5	62886.9	66903.4	81319.3	73897	64015.3	63622.6	68257	0.95	0.97	0.99	0.98	0.99	0.433	0.825	0.624	0.873	0.799	0.935789	0.933922	0.999583	0.992764	0.999955	0.997899
Q9CY27	36.09	3	12	12	31.8	Very-long-chain enoyl-CoA reductase OS=Mus musculus GN=Tecr PE=1 SV=1	77125.3	65584.1	63708.4	65587	74076.1	76346.2	72271.5	84603.4	86910	70509.3	76108.9	70150.3	69323.4	64667.5	73200.3	78241.1	73012	67085.5	67595.4	73936.3	79516.3	70468.9	60348.2	63182.3	61218.4	1.13	0.95	1.02	0.93	1.02	0.0655	0.645	0.358	0.667	0.246	0.0979712	0.200131	0.995524	0.874627	0.997374	0.709932
Q99MQ4	42.572	1	13	13	33.8	Asporin OS=Mus musculus GN=Aspn PE=1 SV=1	72614.6	71010.1	68320.5	72058.1	71733.7	89185	71694.9	63669.3	82043.1	60710	76809.7	61805	64659.8	68095.1	80571.9	83799.7	61098	63130	78333.3	75174.7	91246.9	65512.7	67761.7	59304.9	64122.3	1.03	0.99	1.03	0.96	0.99	0.785	0.776	0.848	0.767	0.672	0.971059	0.995248	0.999941	0.999928	0.997693	0.991214
P62264	16.273	3	6	6	37.7	40S ribosomal protein S14 OS=Mus musculus GN=Rps14 PE=2 SV=3	79787.3	70404.3	66135.5	67424.9	80090.2	84109.1	81505.9	71324.3	74244.9	80243.7	76087.8	69931	58003.9	70926.5	70778.8	74062.4	73966.2	61971	61515.4	72616.9	74602.3	71856.3	63249.9	65719.4	62410.6	1.08	0.98	1	0.98	0.95	0.186	0.423	0.718	0.947	0.764	0.0755526	0.624333	0.881667	0.99386	0.999989	0.997431
P62918	28.024	1	16	16	56.8	60S ribosomal protein L8 OS=Mus musculus GN=Rpl8 PE=1 SV=2	91964.8	71650.1	76125.4	69510.3	87060.1	90546.8	66977.9	68216.2	91190.6	70363.4	74925.2	71070.2	60426.8	75133.2	68563.3	67811.9	69294.1	59105.2	65387.4	61214.2	72531.5	67348.5	59326.2	67566.2	57948.4	0.98	0.93	0.92	1.01	0.88	0.77	0.115	0.23	0.152	0.94	0.0263015	0.996674	0.416776	0.863872	0.830742	0.999993
P70261	96.739	1	25	25	33.2	Paladin OS=Mus musculus GN=Pald1 PE=1 SV=1	88186.6	67657.4	73408.8	66501.1	84664.1	80442.7	65750.8	78398.2	73908.1	64759.7	76603.4	70480.9	65456.1	64538.6	84097.1	74147.3	69981.6	65666.1	62720	68586.4	75827.1	67367.8	63706.1	64010.3	63603.3	0.95	0.93	0.94	0.98	0.95	0.568	0.528	0.257	0.382	0.659	0.304734	0.941848	0.914611	0.770587	0.901991	0.998368
P62071	23.399	1	12	10	60.8	Ras-related protein R-Ras2 OS=Mus musculus GN=Rras2 PE=1 SV=1	75618.2	75144.2	75547.5	75364.6	78566.7	76970.4	75539.7	72963.8	77315.3	82876.7	71599.9	72148.9	66919.9	63573.4	66018.9	72756.6	70818.6	63141.4	65075.6	66497.4	71194.9	70118.4	61489.9	65821.4	65469.3	1.01	0.98	0.99	0.99	0.89	0.574	0.00756	0.62	0.871	0.747	0.000101801	0.987059	0.0126057	0.979198	0.999746	0.995116
P14438	25.135	10	4	4	22.9	H-2 class II histocompatibility antigen, A-U alpha chain (Fragment) OS=Mus musculus GN=H2-Aa PE=1 SV=1	101132	57314.2	56659.3	59521.3	73670.4	63128.1	64455.9	59268	69101.6	64721.3	88425.1	77484.3	62532.5	66888.8	104004	69127	79132.4	67588.1	75564.5	68713.3	86314.5	69377.4	61085.6	66528.5	65554.6	0.92	0.87	0.9	0.97	1.15	0.634	0.343	0.292	0.409	0.597	0.405649	0.953492	0.69521	0.703586	0.85341	0.998395
Q8C129	117.3	1	22	22	23.7	Leucyl-cystinyl aminopeptidase OS=Mus musculus GN=Lnpep PE=1 SV=1	79753.5	71330.3	66192.9	66109.2	73289.6	73176.1	69789.5	63878.1	68065.6	73105.1	85203.6	72639.6	67215.8	65448.3	76355.3	77874.5	70577.2	64560.6	70110.9	71401.9	78084.3	69221	67846.8	67499.7	63746.9	0.98	0.94	0.97	0.98	1.03	0.605	0.67	0.372	0.592	0.611	0.797038	0.988031	0.978173	0.782622	0.956649	0.990582
P42125	32.25	1	9	9	33.6	Enoyl-CoA delta isomerase 1, mitochondrial OS=Mus musculus GN=Eci1 PE=1 SV=2	71111.6	62998.2	60094.7	71880	76701.3	78090.3	75391.3	67483.2	67138.8	73871	78601	72400.1	60707	67700.6	79535.7	83214	75991.5	63155.1	66063.6	71927.1	78018	77984.4	58356.6	66901.7	65693.6	1.06	0.97	1	0.96	1.05	0.331	0.522	0.651	0.956	0.612	0.885579	0.918642	0.954651	0.984558	0.999997	0.976777
O08532	124.63	4	28	28	27.5	Voltage-dependent calcium channel subunit alpha-2/delta-1 OS=Mus musculus GN=Cacna2d1 PE=1 SV=1	81203.7	68484.5	63705	68470.3	80837	72281.6	68880	75249.3	77952.7	72232.1	83417	67152.1	63709.8	67875.8	76353.1	79776.3	64868.7	65089.7	69450.1	65167.1	75734.9	66530.5	61936	66915.1	65861.3	1.01	0.94	0.96	0.98	0.99	0.794	0.87	0.348	0.557	0.7	0.556485	0.999671	0.999559	0.82466	0.954901	0.995986
P40240	25.258	1	3	3	16.4	CD9 antigen OS=Mus musculus GN=Cd9 PE=1 SV=2	69807.4	70243.5	67452.2	62746.3	70828.5	82356.1	77585.6	90260.2	89918.5	74125.1	77616.9	69983.6	56069.7	60422.3	82206.6	95587.3	71060.6	57606.5	68098.2	69543.1	70313.1	65043	51197.6	57192.5	60879.3	1.21	0.88	1.05	0.84	1.02	0.00467	0.943	0.212	0.72	0.139	0.021756	0.135365	0.99976	0.627286	0.983318	0.329258
P35282	24.106	1	7	7	33.8	Ras-related protein Rab-21 OS=Mus musculus GN=Rab21 PE=1 SV=4	79872.4	71948.2	69400.5	71506.5	77645.7	77067	56253.2	73562.6	65631.1	54232.4	74757.8	78089	68090.6	67223.7	78091.4	78332.3	67860.2	69850.1	68138	63593.5	79356.7	71038.1	66360.6	73566.1	66532	0.88	0.97	0.95	1.03	0.99	0.133	0.786	0.591	0.302	0.603	0.257062	0.245638	0.999599	0.990124	0.892351	0.991333
Q63ZW7	198.51	10	34	34	24.7	InaD-like protein OS=Mus musculus GN=Inadl PE=1 SV=2	88027.8	76296.7	73605.2	76882.6	87189.4	75185.1	73464.4	70216.5	70922.1	76168.1	59627.4	67082.2	66540.4	64803.1	67211.8	73946.3	65938.7	65536.8	66896.6	71500.8	68185.3	67285.3	64921.7	64490.4	62834.5	0.91	1.01	1.06	0.95	0.81	0.0673	0.00217	0.773	0.132	0.141	2.78031e-05	0.0679795	5.82855e-05	0.99966	0.597191	0.712414
O08599	67.568	1	15	15	31.6	Syntaxin-binding protein 1 OS=Mus musculus GN=Stxbp1 PE=1 SV=2	77819.1	68706.2	72322.6	78549.5	77500.4	80875.2	65223.3	68693.7	71905.8	74205.8	76392.7	61140.6	68038.6	68471.6	75434.9	77477.5	61355.9	64283.1	65812.7	64713.6	76365	64651.3	65878.4	68653.6	67630.7	0.96	0.98	0.95	1.03	0.93	0.407	0.179	0.747	0.438	0.565	0.193403	0.926844	0.599977	0.996056	0.890521	0.981099
Q9R0H0	74.648	1	24	3	46.7	Peroxisomal acyl-coenzyme A oxidase 1 OS=Mus musculus GN=Acox1 PE=1 SV=5	72735.8	71525.8	68071.1	71076.2	78977.3	70679.4	77456.9	69343.1	69189.9	74027.6	74408.2	70274.4	64866.4	67988.2	73222.1	77664.1	69646.3	62698.9	59938	73665.2	75248.8	71540	64496.7	64372.8	65859.2	1	0.97	0.98	0.99	0.97	0.896	0.376	0.513	0.675	0.954	0.571326	0.999966	0.943361	0.974834	0.990292	0.99992
Q3TFD2	59.743	3	14	14	30.3	Lysophosphatidylcholine acyltransferase 1 OS=Mus musculus GN=Lpcat1 PE=1 SV=1	84033.2	66752.9	89845.8	56006.1	82511.5	70553.3	60476.3	86478.9	89240.5	57552.1	72034.4	76835.4	61770.3	61187.4	72838.4	70866.3	68701.1	70373.2	70478.7	62728.8	73235.5	69329.8	64136.8	52369.5	66442.9	0.96	0.94	1	0.95	0.91	0.751	0.424	0.446	0.982	0.388	0.533653	0.990424	0.825249	0.975396	0.999999	0.981811
Q9D0S9	17.32	1	6	6	49.1	Histidine triad nucleotide-binding protein 2, mitochondrial OS=Mus musculus GN=Hint2 PE=1 SV=1	72021.1	69271	61359.6	71703.7	84388.9	76072	68286.3	69015.2	67732.6	73919.6	81560	66932.8	63981.2	65447.9	82005.6	83055.9	68791.7	60569.4	62132.9	66781.9	79110.6	67416.6	58205.1	67342.7	63598	0.99	0.93	0.95	0.98	1	0.915	0.975	0.383	0.515	0.842	0.807913	0.999871	0.999999	0.85813	0.940008	0.99932
Q5NCU4	34.322	3	9	9	26.6	SPARC OS=Mus musculus GN=Sparc PE=1 SV=1	84907.6	77023.1	93067	72906.4	90516.7	76394.9	76132	75503.5	83946.6	72342.7	73542.1	65883.3	64439.6	55822.2	70471.6	68447.5	65471.7	56937.5	57753.1	62740.4	72193.4	63244.9	55804	57733.7	56459.2	0.92	0.93	0.94	0.98	0.79	0.17	0.00727	0.28	0.366	0.73	4.90557e-05	0.476165	0.00280564	0.747378	0.886475	0.998345
P62889	12.784	1	6	6	49.6	60S ribosomal protein L30 OS=Mus musculus GN=Rpl30 PE=3 SV=2	92806.1	67883.2	69728.7	47515.7	84653.8	93314	61429.6	73213	77131.9	62089	72969.5	68691.5	63092.2	72665.8	87160.2	68335.9	64629.4	70704.4	72518.2	62014	74680.1	65672.1	63979.8	55748.4	56981.4	1.01	0.87	0.93	0.94	1.01	0.858	0.85	0.0993	0.282	0.297	0.569413	0.999931	0.999998	0.671276	0.943536	0.974155
B9EJ54	227.46	2	21	21	11.3	MCG21756, isoform CRA_b OS=Mus musculus GN=Nup205 PE=1 SV=1	78818.7	71954.5	56379.4	69772.3	75311.3	79951.5	71619	63000.8	66657.6	66977.6	74924.6	69547	59710	63150.9	76619.7	83164.1	83185	61729.4	64750.1	71322	78468.5	69332.5	59221.5	68836.7	62337.1	0.99	0.98	1.06	0.93	0.98	0.908	0.778	0.81	0.511	0.394	0.878928	0.999847	0.997395	0.999374	0.930214	0.844788
Q6ZWZ4	12.254	3	6	6	37.1	60S ribosomal protein L36 OS=Mus musculus GN=Rpl36 PE=1 SV=1	85987	72981.7	71252.8	68409.3	81302.6	84758.9	70820.4	82073.2	90363.9	64503.2	70425.6	68962.1	58682.1	56927.8	68108.7	69911.4	67161	63835.9	59481.5	63264.8	73373.4	66843.4	61880.4	62000.3	62732.9	1.03	1.01	1	1.01	0.85	0.713	0.0303	0.818	0.94	0.837	0.00751531	0.978333	0.116231	0.999805	1	0.999896
Q7TMG8	32.898	2	10	10	32.4	Glioblastoma amplified sequence OS=Mus musculus GN=Gbas PE=1 SV=1	74592.6	67541.8	60308.4	62785.5	73197.9	73874.6	69435.8	66537.1	67058.6	69485.1	75083.1	74980.8	62138.2	67956.2	89783.3	71941	74030.3	61370.6	64726.6	73500.6	75960	82201	57889.5	64658.2	63461.9	1.02	0.93	0.93	1	1.09	0.59	0.289	0.435	0.41	0.902	0.723933	0.997121	0.684073	0.815929	0.84379	0.999997
Q791T5	41.565	2	15	15	42.9	Mitochondrial carrier homolog 1 OS=Mus musculus GN=Mtch1 PE=2 SV=1	84863.2	74714	60413.1	63241.3	84776.7	76583.2	71810.1	63501	64660	67868.5	80976	65971.9	59606	70628.2	78478.4	75901.7	71570.2	54611.7	71369.4	73893.1	80987.9	68892.8	56283.8	64197.7	54801.9	0.94	0.91	0.98	0.94	0.97	0.489	0.748	0.333	0.776	0.475	0.677865	0.924917	0.992752	0.831263	0.998427	0.938932
O88792	32.423	1	8	8	31.3	Junctional adhesion molecule A OS=Mus musculus GN=F11r PE=1 SV=2	83594.6	72256.8	71624.3	58804.6	78411.5	74946.2	62713.4	67306.1	66330.2	71568.5	71509.7	70241.7	66329.2	58400.1	117390	61013.4	66677.1	69908.2	64720.4	61682	67519.6	65406.9	64864.1	59546.9	61349.8	0.94	0.83	0.84	0.98	1.05	0.428	0.846	0.264	0.311	0.644	0.375262	0.97437	0.984048	0.414489	0.496544	0.999892
Q4VA93	76.823	3	20	14	29	Protein kinase C OS=Mus musculus GN=Prkca PE=1 SV=1	86374.7	71189.3	64461.8	65404	79394.8	80322.1	64452	66738.4	70878.7	68214.2	82878.4	65501.4	61492.7	64628.4	81490.2	78128.2	64120.8	58943.2	62920.2	62719.8	79371.8	62528.5	64015.4	62899.3	63894.1	0.96	0.93	0.92	1.02	0.97	0.558	0.718	0.435	0.33	0.789	0.529462	0.969105	0.993089	0.894109	0.791546	0.999359
A6H6E2	105.21	1	13	13	17.3	Multimerin-2 OS=Mus musculus GN=Mmrn2 PE=2 SV=1	75249.5	70897.9	69424.8	69640.4	75952.4	75946.9	71657.2	64396.9	77377.9	74371	74100.1	66298.6	64983	61259.8	74820.8	76024.2	68176	58746.1	65538.2	69790.1	74597.4	63548.9	60820.7	64738.8	64516.3	1.01	0.96	0.99	0.97	0.95	0.883	0.228	0.474	0.867	0.608	0.190298	0.999857	0.760214	0.928881	0.999671	0.972815
A2AU62	31.69	2	13	1	40.9	RNA-binding protein Raly (Fragment) OS=Mus musculus GN=Raly PE=1 SV=1	64869.3	56003.1	60042	51617.8	60213.9	60195	65715.5	58874.2	55967.4	66229	85126.8	81216.8	72256.7	69815.5	83685.3	77618.7	77157.7	70957.5	67823.4	69338.9	79303.2	75301.6	75832.5	69406.2	71683.8	1.05	0.95	0.93	1.02	1.34	0.367	0.000787	0.305	0.164	0.527	1.05099e-05	0.897563	4.13257e-05	0.702921	0.387934	0.982049
O35114	54.043	1	8	8	13	Lysosome membrane protein 2 OS=Mus musculus GN=Scarb2 PE=1 SV=3	70194.3	54537.6	64930.9	54559.5	86224.9	70729	70824.8	74937.7	82170	70926.2	74635.9	68492.2	59364.3	60069.6	85698.8	68853.5	76091.4	62832.1	66748.9	69430.6	75372.4	66584.3	61844.8	63173.4	64803.6	1.12	0.95	0.99	0.96	1.05	0.226	0.614	0.612	0.952	0.456	0.614557	0.61025	0.963561	0.972404	0.999845	0.991002
Q9CQ19	19.854	1	12	4	66.3	Myosin regulatory light polypeptide 9 OS=Mus musculus GN=Myl9 PE=1 SV=3	77837.5	70304.9	67334.8	72573.7	69178.6	84014.9	70506.8	55996.6	67354.1	61551.7	76583.6	56703.7	64226.5	67705.9	78347.1	77273.7	58257.6	62189.7	74054.3	68560.6	89405.8	67086.9	64676.6	59631.7	58065.5	0.95	0.99	0.99	1	0.96	0.451	0.516	0.848	0.922	0.907	0.966766	0.972436	0.989634	0.999839	0.999964	0.999998
E9Q9C0	80.384	12	20	20	31.5	Actin-binding LIM protein 1 OS=Mus musculus GN=Ablim1 PE=1 SV=1	80471.4	64331.4	65286.6	69787	77371.6	77973.2	68426.9	74486.9	70192.6	69890.2	70258	68098.5	61905.3	63515.8	75196.5	77023.6	62304.2	63406	63880.1	60106.8	79756.1	63813.2	60929.8	66637.4	63897.9	1.01	0.99	0.96	1.03	0.95	0.803	0.398	0.82	0.513	0.712	0.379916	0.999694	0.884298	0.999616	0.970223	0.992946
Q9D031	31.461	6	12	12	40.1	Ras suppressor protein 1 OS=Mus musculus GN=Rsu1 PE=1 SV=1	65545.8	60159.9	60202.4	65510.3	83061.1	85214.4	84127.1	67894	61917.7	64254.4	62345.1	57833.1	58904.2	61987.8	70790	75541.6	75183.7	63691.1	54507.6	84183.1	73032.3	80290.9	65693.2	65343.6	70773.1	1.09	1.14	1.13	1.01	0.93	0.394	0.377	0.0372	0.222	0.874	0.412332	0.848228	0.930853	0.568557	0.611312	0.999994
O54942	23.054	1	2	2	12.8	Claudin-5 OS=Mus musculus GN=Cldn5 PE=1 SV=2	81809.9	80537.6	66470.9	71904.9	77154.2	71715.6	62182.2	86360.2	60806.5	71279.5	74446.4	67534.9	66004.3	64921.7	75739.5	69938.5	64556.6	60072	68787.4	64220.4	68542.9	63123.1	56142	59718	56942.9	0.93	0.87	0.94	0.93	0.92	0.344	0.151	0.0233	0.179	0.144	0.0225133	0.727571	0.621245	0.238906	0.840778	0.792071
Q9Z1N5	49.035	2	20	10	44.6	Spliceosome RNA helicase Ddx39b OS=Mus musculus GN=Ddx39b PE=1 SV=1	65598.9	63449.3	53234.9	70596.1	88919.9	95892.6	80151.5	56042.4	51371	63602.4	65720.2	55795.5	59790.8	58182.4	74227.5	76964.2	74678.3	58162.8	57622.8	83413.6	83448.4	77761.3	65136.2	66893.2	64221.8	1.02	1.14	1.12	1.02	0.92	0.987	0.459	0.114	0.286	0.799	0.828245	0.999921	0.951034	0.798965	0.87673	0.999804
H7BWY4	96.891	8	22	19	31.1	Disks large homolog 1 OS=Mus musculus GN=Dlg1 PE=1 SV=1	81552.3	71711.3	66831.8	66122.7	77657.3	74082.1	71880.8	57180.7	64149.3	42380.8	78291	69508.5	62583.7	61766.8	75824	77713.3	69928.8	59504.8	69770	70328	75417.7	73033.3	62337	65215.7	65001.7	0.85	0.98	1	0.98	0.96	0.162	0.49	0.771	0.987	0.768	0.354827	0.267417	0.97187	0.998779	1	0.999209
Q9ESW4	46.975	1	16	16	41.1	Acylglycerol kinase, mitochondrial OS=Mus musculus GN=Agk PE=1 SV=1	76930.8	67147.3	65343.2	65488.5	74957	69825.3	73311.9	67922.6	74701.4	80247.2	71171.7	68455.9	60648.4	64749	72191.8	68481.4	67240.6	59137.4	64992.9	68796.6	71678.9	67839.7	57314	68820.7	55737.4	1.05	0.95	0.97	0.98	0.96	0.342	0.466	0.427	0.57	0.671	0.10924	0.873844	0.943244	0.881391	0.986002	0.992504
Q9EQH2	106.6	1	26	26	31.2	Endoplasmic reticulum aminopeptidase 1 OS=Mus musculus GN=Erap1 PE=2 SV=2	87658.4	55600.3	68953.7	69756.7	77337.5	72884	61983	61511.9	65751.2	63902.4	78401.5	73138.9	65524.2	66279.1	77144.1	77530.5	68249.6	57555.3	62748.2	62847.1	77634.7	68576.2	58203.6	59812.4	63058.4	0.91	0.91	0.91	0.99	1	0.325	0.895	0.164	0.175	0.942	0.427605	0.680051	0.999999	0.681732	0.719901	0.999995
Q9WTY4	28.274	1	6	6	21.9	Aquaporin-5 OS=Mus musculus GN=Aqp5 PE=2 SV=1	75664.9	68832.2	65366.1	72574.6	68003.5	66896	65288.9	54690.5	64131.3	71884.5	82441.5	73955.7	66868.9	67828.4	72029.2	75884.1	67674.7	59675.5	67860.7	64107.2	65438.8	65947.5	61484.9	72173.3	60529.6	0.92	0.9	0.92	0.97	1.04	0.151	0.477	0.0577	0.178	0.594	0.14477	0.523195	0.947011	0.2348	0.510521	0.980173
P42567	98.47	6	25	25	38.8	Epidermal growth factor receptor substrate 15 OS=Mus musculus GN=Eps15 PE=1 SV=1	77968.8	69820.5	66549.5	66535.9	72787.2	73861.5	69275.9	64994.5	67674.3	69182.1	73867.2	65766.6	60241.7	63606.2	68510.9	78184.5	65866.5	62581.4	63726.4	66796.7	73181.6	68088.5	57859.1	64415	61524.6	0.98	0.98	1.02	0.96	0.94	0.533	0.2	0.69	0.788	0.536	0.468431	0.983169	0.680324	0.992778	0.997668	0.944811
Q9Z183	74.414	3	16	16	28.5	Protein-arginine deiminase type-4 OS=Mus musculus GN=Padi4 PE=2 SV=3	44520.2	64996.8	52345.2	55247.1	39875.9	47983.2	63075.2	46457.4	50778.3	62178.3	102507	84715.1	68711.8	73411.5	88619.4	91825	74398.1	59766	74860.9	73505.7	80615.7	74416.2	69721.7	78860.3	67111.4	1.05	0.89	0.9	0.99	1.63	0.609	0.00236	0.206	0.297	0.97	0.000130924	0.992497	0.000472218	0.576464	0.645945	0.999957
E9Q855	34.515	3	8	8	34	Secretory carrier-associated membrane protein 3 OS=Mus musculus GN=Scamp3 PE=1 SV=1	82972.4	66598.3	66540.1	60071.9	74421.5	73809.8	63570.3	59926.6	62455.3	73735.3	76028.1	69135.1	63245.3	60599.3	71919	75336.8	64187.3	60392.2	59410	75406.2	74396.4	63480.4	63816.2	62974.6	65039.5	0.95	0.97	0.98	0.98	0.97	0.518	0.725	0.555	0.768	0.854	0.892701	0.935828	0.991854	0.985799	0.998546	0.999361
P56528	34.407	1	9	9	34.9	ADP-ribosyl cyclase/cyclic ADP-ribose hydrolase 1 OS=Mus musculus GN=Cd38 PE=1 SV=2	83714.8	73474.5	67987.5	59912.4	75609.8	71756.9	55848.1	77669.4	68093	58564.7	75997.8	72094.1	66641.9	58684	79845.8	70608.8	68333.8	66458	60986.9	58003	68849.1	63240.8	62331.2	58201.4	62151.6	0.92	0.89	0.92	0.97	0.98	0.341	0.8	0.116	0.248	0.544	0.275624	0.732812	0.99757	0.484963	0.730232	0.99345
Q8R0X7	63.676	3	16	16	28.2	Sphingosine-1-phosphate lyase 1 OS=Mus musculus GN=Sgpl1 PE=1 SV=1	78685.6	68057.1	49678	68325.2	76698.7	74180	65620.3	53446.6	72541.2	69589.9	82621.4	69660.7	51990.1	66333	75039.5	81799.5	70645.2	54561.7	69858	68442.4	78230.4	67945.6	51589.5	67393.8	51223.3	0.98	0.92	1	0.92	1.01	0.909	0.91	0.45	0.982	0.406	0.897579	0.999736	0.999939	0.902869	1	0.906453
E9Q5D9	32.803	1	8	1	22.4	Insulin-like growth factor-binding protein 7 OS=Mus musculus GN=Igfbp7 PE=1 SV=1	84039.9	62764.5	65749.1	59178.9	76352.4	69122.2	59393.4	53357.6	60787.5	68923.1	80346.4	66868.7	68162.7	61352.1	74450.4	76957.3	64004.4	62797.6	70563	59863.5	73167.3	62356.7	66275.4	69672	65945.5	0.9	0.96	0.95	1.01	1.01	0.227	0.874	0.513	0.467	0.823	0.478503	0.530069	0.999922	0.974525	0.94627	0.999907
Q9D1A2	52.767	1	11	11	28.8	Cytosolic non-specific dipeptidase OS=Mus musculus GN=Cndp2 PE=1 SV=1	72543.5	63700.1	82897.1	69534.7	77460.3	78026.7	70238	65178.8	60550.4	71033.7	69208.7	63005.1	57696.6	64003.5	74796	69956.5	64595.7	57557.9	64591.2	68087.5	67666.9	62311.3	63302	60575.8	63567.7	0.94	0.97	0.99	0.98	0.9	0.37	0.126	0.533	0.857	0.594	0.101236	0.779439	0.285618	0.97117	0.999497	0.994124
O35691	82.435	2	20	20	31.2	Pinin OS=Mus musculus GN=Pnn PE=1 SV=4	78789.3	67023.4	62958.6	62774.7	76606.4	67302.2	60559.2	63972.2	65452.2	68624.3	77933.1	69262	61138.8	61997.9	77949.3	72119.7	65438.6	60294.5	65086.6	63180.1	76704.6	66265.6	60255.1	64437.3	61773.9	0.94	0.95	0.94	1.01	1	0.288	0.995	0.451	0.343	0.878	0.607387	0.792023	1	0.872701	0.794138	0.999806
Q8BKE6	52.149	1	16	16	39.4	Cytochrome P450 20A1 OS=Mus musculus GN=Cyp20a1 PE=2 SV=1	76559.9	67467.4	63741.3	60580.1	73048.9	70194.5	67310.6	69301.5	74765.2	70241.2	79444.1	70323.7	58810.1	59942.4	72511.6	72229.3	71399.9	58904.7	64464.4	62671.6	72238.1	63223.2	55614.8	61664.4	59467	1.03	0.92	0.97	0.95	1	0.504	0.957	0.272	0.676	0.371	0.36375	0.983909	1	0.605328	0.97784	0.90181
Q9CQC7	15.081	1	4	4	45.7	NADH dehydrogenase [ubiquinone] 1 beta subcomplex subunit 4 OS=Mus musculus GN=Ndufb4 PE=1 SV=3	71056.1	61769.5	63579.5	69104.4	73442.2	76598.6	68687.5	65604	73771.8	60930.9	69746.8	66847	64549.1	59496.6	74573.1	76479.3	63059.9	64266.7	61900.6	63946	73957.3	62633.8	65279	58109.1	61694.4	1.02	0.96	0.98	0.98	0.99	0.738	0.82	0.472	0.761	0.668	0.738828	0.995953	0.999573	0.944054	0.997968	0.991834
K3W4R6	35	14	13	13	36.6	Troponin T, cardiac muscle OS=Mus musculus GN=Tnnt2 PE=1 SV=1	58232.5	45935.2	48443.9	84483.7	49512.9	89202.6	72650.6	54351.7	76553.2	52913.3	60389.8	47295.2	67476.2	75169	78030.4	83291.4	41889	63922.4	93384.2	81114.1	86642.2	61624.9	77213.9	47186.2	70868.4	1.21	1.05	1.11	0.94	1.15	0.234	0.335	0.781	0.649	0.825	0.626861	0.769269	0.919697	0.998083	0.954909	0.994351
Q8R1B4	105.53	1	22	22	28.8	Eukaryotic translation initiation factor 3 subunit C OS=Mus musculus GN=Eif3c PE=1 SV=1	71807.9	58214.7	58145	65834.5	79388.5	82462.4	59741.3	58654	57616.1	54653.8	71126.6	65550.1	58117.6	63528.5	74915.2	76754.6	65241.4	61433.8	63910.1	66978.1	81862.3	66278.9	67051.9	67515.8	67276.9	0.94	1.05	1	1.05	1	0.502	0.969	0.431	0.945	0.435	0.724563	0.931513	1	0.964603	0.999999	0.972119
P18872	40.084	5	14	12	39.3	Guanine nucleotide-binding protein G(o) subunit alpha OS=Mus musculus GN=Gnao1 PE=1 SV=3	76871.1	73539.8	67243.7	62487.8	71511	77225.2	60652.6	69779.4	80865.1	58218.2	73223.9	66736.8	61990.4	57091.7	69879.7	78269.8	66112.1	62424.7	62114.3	57542.8	68025.3	62197.6	59848.8	57885.8	59877	0.99	0.94	0.99	0.94	0.94	0.798	0.268	0.261	0.896	0.385	0.326966	0.999425	0.84285	0.875002	0.999963	0.915971
P21956	51.24	1	11	11	28.1	Lactadherin OS=Mus musculus GN=Mfge8 PE=1 SV=3	81116.2	52888.9	72381.2	69676.6	73301.9	73971.1	63501.3	55704.3	63736.5	65610.8	72996.6	59234.5	63281.7	62813.3	74154.4	74350.7	66788.5	61032.8	66302	62392.5	75990	63272.5	62009.1	63832.5	61013	0.92	0.98	1	0.99	0.95	0.411	0.621	0.763	0.955	0.778	0.798303	0.763362	0.944082	0.998548	0.999994	0.999541
Q9D6J5	21.876	5	6	6	46.2	NADH dehydrogenase [ubiquinone] 1 beta subcomplex subunit 8, mitochondrial OS=Mus musculus GN=Ndufb8 PE=1 SV=1	72824.4	57956.8	61178.5	65460.3	76149.4	79728.5	70686.3	59355	63561.6	63181.7	71476.5	64306.6	60951.7	61202.3	73665.5	74839.7	65133.5	55445.7	60680.5	67232.2	76428.9	66984.2	63150.4	62966.5	62906.8	1.01	1	0.98	1.03	0.99	0.91	0.955	0.961	0.682	0.647	0.981598	0.999923	0.999985	0.999999	0.995518	0.993523
Q9CX86	30.53	1	10	10	36.1	Heterogeneous nuclear ribonucleoprotein A0 OS=Mus musculus GN=Hnrnpa0 PE=1 SV=1	43954.4	42163.6	52566.6	54564.1	45586.3	41012.9	69082.1	57376.7	57974.5	53416.4	77515.8	87206	66974.1	79757.7	81612.2	69135.3	79616	74694	79686.5	78509.6	74860.2	80061.4	71037.9	69706.9	66809	1.17	0.92	0.97	0.95	1.65	0.185	8e-05	0.182	0.614	0.244	9.53212e-07	0.373852	5.9573e-06	0.62574	0.983337	0.898583
Q06318	10.519	1	3	3	19.8	Uteroglobin OS=Mus musculus GN=Scgb1a1 PE=1 SV=1	74058.4	63546.9	79788.3	68509	79715.8	77194.9	65801.3	78998.7	75974.3	61988.7	64082.4	65696.7	45908.5	58777.6	73630.6	64913.1	64582.3	70049.6	55783.6	63775.4	65604.8	67835.4	53272.5	59333	50242	0.98	0.96	1.04	0.93	0.84	0.809	0.0933	0.741	0.63	0.293	0.0320684	0.999299	0.168153	0.987975	0.990764	0.879751
P10639	11.675	1	6	6	51.4	Thioredoxin OS=Mus musculus GN=Txn PE=1 SV=3	63914.1	52702.5	56138.7	53666.5	73634.7	78193	63761.3	65472.2	69044.1	69557.5	76491.5	69231.6	60768.4	61362.5	77312.9	76932.4	67916.7	63410.1	57233.4	71403.9	69852.1	65977.7	55992.5	63083.3	63284.1	1.15	0.92	0.98	0.94	1.15	0.0836	0.119	0.252	0.748	0.408	0.227501	0.283457	0.30042	0.752663	0.995798	0.917967
Q64282	53.737	4	18	18	42.1	Interferon-induced protein with tetratricopeptide repeats 1 OS=Mus musculus GN=Ifit1 PE=1 SV=2	41631.3	48709.3	31676.6	40413.9	38386.8	45195.8	56443.3	40827.5	35937.3	56432	124678	79486.1	70116.9	86675.2	108452	71364	86378.6	73245	72203.5	64544.3	84831.1	65843.9	67947	72298.9	81742.6	1.17	0.79	0.78	1.01	2.34	0.223	0.000293	0.117	0.0991	0.857	4.86368e-06	0.90211	9.17117e-06	0.131997	0.104213	0.999936
Q99K94	83.106	7	22	22	35	Signal transducer and activator of transcription OS=Mus musculus GN=Stat1 PE=1 SV=1	95772.5	60418.8	59207	60906.5	69444	74076.5	58088.8	54845.5	53435.4	59194.4	70466.3	63023.9	63778.3	65880.3	70315.7	70213.3	65013.5	62705.9	61771.3	63499.8	75600.1	57855.1	69328	71589.1	68118.5	0.87	1.03	0.97	1.06	0.96	0.257	0.841	0.654	0.368	0.316	0.470019	0.463048	0.990886	0.997204	0.995413	0.952711
Q3THW5	13.509	4	4	2	31.2	Histone H2A.V OS=Mus musculus GN=H2afv PE=1 SV=3	67943.1	62411.3	54589.2	53863.7	92316.5	71522.8	64125.9	65227.6	67185.5	85811.9	74587.3	74879.9	55112.9	58100	83795.6	70836.4	68344	55351.1	58711	65639.2	67529.2	61448	51212.7	60838.8	51759.5	1.07	0.85	0.92	0.92	1.05	0.495	0.689	0.14	0.453	0.257	0.413611	0.959281	0.990354	0.516367	0.921177	0.934629
P58871	181.82	2	35	35	29.1	182 kDa tankyrase-1-binding protein OS=Mus musculus GN=Tnks1bp1 PE=1 SV=2	73928.8	65167.9	64761.8	62217.1	70450.6	68217.6	66443.5	66281.4	64779.1	67097.8	66920.1	67384.3	59916.1	64237.3	69905.5	66440.5	61537.4	64961.4	61513.3	63881.4	67988.1	66091	60705.2	65005.7	63006.2	0.99	0.98	0.97	1.01	0.98	0.788	0.574	0.629	0.357	0.598	0.403624	0.995832	0.925476	0.980652	0.856155	0.991533
Q9WV34	61.554	1	20	20	38	MAGUK p55 subfamily member 2 OS=Mus musculus GN=Mpp2 PE=1 SV=1	79375.2	69123	63081.4	60232.7	72007.9	70334.1	68604.1	63188.7	67971.1	70484.8	72812.5	61735.5	61390.4	59621.5	69852.8	66211.1	66205.9	60613.1	60666.6	64637	70342.3	68798.3	57783.7	54577.6	58071.3	0.99	0.95	0.98	0.97	0.95	0.921	0.421	0.446	0.674	0.58	0.293061	0.999735	0.837837	0.898118	0.994342	0.98732
Q9DBJ1	28.832	1	10	6	40.6	Phosphoglycerate mutase 1 OS=Mus musculus GN=Pgam1 PE=1 SV=3	65760.6	60785.2	64521.8	64314	69746.6	66089.3	61484	61069.6	63610.1	66807.1	68981.5	65674.6	64940.1	61356.5	74955.4	73212.6	62089.4	59891.5	61884.7	64782.5	76837.8	66343	63934.5	67641	59946.8	0.98	1	0.96	1.04	1.03	0.537	0.462	0.931	0.402	0.498	0.718534	0.993641	0.947746	0.999989	0.875034	0.906038
Q61584	76.221	1	19	16	31.2	Fragile X mental retardation syndrome-related protein 1 OS=Mus musculus GN=Fxr1 PE=1 SV=2	74862.4	62844.2	64775.9	56068.7	71330.3	72042.7	64301	65583.5	74594.6	62741.7	72839.5	64399.8	62156.9	58974.8	72531	69473.7	67906.3	58180.2	63531	62383.3	70189.2	61034.1	60542.4	59473.2	61282.6	1.03	0.94	0.97	0.97	1	0.628	0.946	0.318	0.619	0.537	0.633736	0.983652	0.999997	0.838654	0.983357	0.986261
Q9WTP6	26.468	2	8	8	37.7	Adenylate kinase 2, mitochondrial OS=Mus musculus GN=Ak2 PE=1 SV=5	73596.8	64744.2	57941.9	61389.6	69958	69093	59708.4	54854.6	59700.5	63322.6	75738.8	68259.4	63804.7	65592.3	74858.2	72571.8	65248.1	59235.9	59840.1	63560	73934.4	66940.8	63448.4	64597.1	61774.8	0.94	0.95	0.92	1.03	1.06	0.29	0.293	0.303	0.136	0.522	0.225608	0.742306	0.752922	0.843548	0.506173	0.974349
P24668	31.172	1	9	9	38.1	Cation-dependent mannose-6-phosphate receptor OS=Mus musculus GN=M6pr PE=1 SV=1	76079.2	60651.9	63001.5	63801.2	68700.3	68434.9	60441	50700.9	65366.1	62334.7	76867.7	69539.8	63186.5	63722.3	72329.3	73259	64870.3	60997.1	66910.5	60419.2	71335.9	62097.4	61938	64113.7	60086.1	0.92	0.92	0.94	0.98	1.04	0.257	0.486	0.146	0.3	0.665	0.321245	0.645401	0.943657	0.608033	0.822982	0.99514
P57759	28.823	4	11	11	48.5	Endoplasmic reticulum resident protein 29 OS=Mus musculus GN=Erp29 PE=1 SV=2	72509.5	62618.2	64050.1	62186.2	71830.7	67031.8	60989.2	62675.9	65308.7	69446.9	76545.3	68181.8	64173.1	64283.5	69869.6	74306.9	63899	57595.5	61979.3	61430.1	67454.2	60255.3	59958.5	60645.2	60921.3	0.98	0.9	0.93	0.97	1.03	0.604	0.549	0.0344	0.208	0.565	0.243421	0.984744	0.963278	0.201171	0.520858	0.961703
Q3U0V1	76.775	1	21	19	39.2	Far upstream element-binding protein 2 OS=Mus musculus GN=Khsrp PE=1 SV=2	63289.9	47903.1	56260	58921.1	63336.9	67472.3	55083.6	64083.6	53950.5	59359.7	76843.4	78615.7	63253.7	64897.1	72826	71257.5	67381.6	71646.1	66993.1	72883.6	69820.6	71411	66887	58279.5	65124.8	1.04	0.93	0.98	0.95	1.23	0.604	0.0155	0.246	0.771	0.203	0.00316963	0.976406	0.00909552	0.626554	0.996271	0.825543
Q8K4Z5	88.544	1	21	21	26.3	Splicing factor 3A subunit 1 OS=Mus musculus GN=Sf3a1 PE=1 SV=1	71968.1	63519	47000.6	61886.5	63850.2	67295.1	60814.5	48949.8	53594	64679.8	85209.8	74746.1	55643.2	59998.4	79602.3	78085.9	73221.7	60210.7	67612	69223.5	76517.9	66369.4	55291.7	64768.2	57351.7	0.96	0.9	0.98	0.92	1.15	0.675	0.24	0.367	0.919	0.265	0.218381	0.991167	0.499431	0.747247	0.99924	0.865126
Q80SZ7	7.3184	1	4	4	48.5	Guanine nucleotide-binding protein G(I)/G(S)/G(O) subunit gamma-5 OS=Mus musculus GN=Gng5 PE=3 SV=2	72896.1	62316.8	67340.6	60846.5	74455.2	67849.6	62055.2	63043.9	63536.9	66818.2	70778.8	63754.7	68107.1	59552.4	71249.9	70082.2	66113.4	63452.4	63082.7	60338.8	70129.1	60673.1	59246.2	59344.8	57758.1	0.96	0.92	0.97	0.95	0.99	0.387	0.824	0.128	0.492	0.265	0.297359	0.853664	0.998023	0.400217	0.951624	0.809299
Q99JR1	35.649	1	9	9	30.4	Sideroflexin-1 OS=Mus musculus GN=Sfxn1 PE=1 SV=3	74379.8	67246.3	61385.3	66061.9	67112.9	66588.1	70776.3	50220.8	61173.7	67799.3	71636.7	68108.2	62810.6	64525.1	66702.1	71203.1	65699.3	58487.1	60933.7	63505	70643.5	63514.6	59696.6	67119.5	55865.6	0.94	0.95	0.96	0.99	0.99	0.375	0.873	0.292	0.314	0.849	0.677767	0.800141	0.999916	0.870885	0.931086	0.999801
Q91VS7	17.551	4	3	3	26.5	Microsomal glutathione S-transferase 1 OS=Mus musculus GN=Mgst1 PE=1 SV=3	59920.7	56146.1	69316.7	52620.4	67353.2	60617.2	67904.6	68568	70264	59182.2	61586.4	67932.3	56008.9	64740.9	81914.4	60579.1	74630.2	62981.1	65682.9	71305.7	72146.4	73440.6	59350.1	56944.2	60905	1.07	0.97	1.01	0.96	1.09	0.303	0.35	0.759	0.854	0.556	0.722931	0.88476	0.768459	0.99362	0.999928	0.981951
Q9Z0P4	41.614	1	13	12	41.8	Paralemmin-1 OS=Mus musculus GN=Palm PE=1 SV=1	68513.5	65357	62301.2	62593.8	73468	65680.1	68023.4	64146	68477.2	77200.7	70778.7	66872.4	58564.6	60706.3	66556.1	69355.4	62402.3	58008.2	57730.7	63126.6	65226.4	66954.6	57008.5	61814.5	58405.6	1.03	0.96	0.96	1	0.97	0.475	0.574	0.371	0.425	0.94	0.155748	0.941085	0.976038	0.878913	0.909232	0.999989
P61982	28.302	1	11	6	51	14-3-3 protein gamma OS=Mus musculus GN=Ywhag PE=1 SV=2	70855.9	59490.8	57709.3	62079.9	71852.4	73326.3	62959.7	64051.1	62471.7	66093.8	69848.6	63769.4	61700.7	63388.7	74267.6	74901.2	65328	62128	57512.3	63920.9	72240.4	62217.1	56542.9	60805.6	59372.4	1.02	0.93	0.97	0.96	1.03	0.674	0.555	0.24	0.612	0.527	0.800494	0.995285	0.973289	0.755477	0.986171	0.956345
Q8C1B7	49.694	1	14	6	34.6	Septin-11 OS=Mus musculus GN=Sept11 PE=1 SV=4	70217.2	60643.5	60022.4	61139.7	76540	77971.2	71234.7	75226.1	66986.8	66981.9	69415	60462.7	58292.4	59502	71619	68571.7	63872.5	57623.7	61687.8	61384.5	65886.5	62836.1	54985.8	53473.4	56265.2	1.09	0.92	0.98	0.94	0.97	0.163	0.683	0.191	0.744	0.219	0.0250745	0.478721	0.984736	0.611489	0.996793	0.806511
Q9DBX6	55.631	3	15	15	32.5	Cytochrome P450 2S1 OS=Mus musculus GN=Cyp2s1 PE=2 SV=1	66223.9	66053.2	58407.1	58758.9	72280.7	77037.6	66559.9	59738.4	65481.9	61882.5	67644.8	64407.5	57247.5	56873.1	68439.7	74991.3	70476.9	58243.4	57374.8	69100.3	77192.6	68003	53850.4	61806.6	53854.1	1.03	1	1.05	0.95	0.98	0.663	0.705	0.94	0.515	0.571	0.917305	0.994877	0.997919	1	0.960494	0.961329
Q01339	38.618	2	12	12	31.3	Beta-2-glycoprotein 1 OS=Mus musculus GN=Apoh PE=1 SV=1	58836	53467.4	50387.7	44871.8	54560.1	67463	41700.1	53534	48133.6	45541.6	65617.5	87291	59953.4	62027.4	83967.6	76707.7	60291.9	83763.5	116505	68953.2	64925.3	70961.6	67993.9	57215.2	64318.7	0.98	0.91	1.13	0.8	1.37	0.743	0.0138	0.352	0.442	0.152	0.00482891	0.999891	0.144783	0.913381	0.753642	0.283755
Q9CZR2	82.8	4	15	15	24.9	N-acetylated-alpha-linked acidic dipeptidase 2 OS=Mus musculus GN=Naalad2 PE=1 SV=2	77088.9	66829.3	65850.9	62924.1	75408.9	66951.7	62173.8	58870.5	71454.5	62717.3	74545.4	64865.9	64175.4	59754.8	68284.5	68346.7	66661.2	53546.7	60653.9	53771.4	64231.3	61781.6	56209.6	65467.2	52952.5	0.93	0.91	0.91	0.99	0.95	0.18	0.401	0.11	0.184	0.933	0.0906542	0.630828	0.895977	0.467449	0.542028	0.999936
O70252	35.738	4	11	11	43.2	Heme oxygenase 2 OS=Mus musculus GN=Hmox2 PE=2 SV=1	72039.8	59100	64161.4	63063.6	70544.9	67139.8	62067.2	60560.8	57603.6	66845.9	72589.6	63500.8	60999.5	60120.6	68176.1	72784.6	66686.5	56577.7	65079.4	60079.1	70692.9	62656.7	59886.5	61004.8	61036.4	0.96	0.97	0.99	0.98	0.99	0.371	0.841	0.525	0.807	0.761	0.871161	0.891424	0.99946	0.969606	0.998943	0.995871
P28661	54.935	4	12	12	28	Septin-4 OS=Mus musculus GN=Sept4 PE=1 SV=1	76252.2	63467.8	70724	58216.2	77641.5	84126.4	64830.1	69283	63153.3	59253.4	69308.1	55078.1	61568.6	58874	70503.6	68522	54917.8	61145	57145	55604.3	66511	51561.4	59835.4	58625.3	63358.1	0.98	0.95	0.94	1.01	0.91	0.831	0.24	0.463	0.384	0.892	0.148584	0.999152	0.674552	0.961709	0.934919	0.999964
O88487	68.393	5	14	14	30.6	Cytoplasmic dynein 1 intermediate chain 2 OS=Mus musculus GN=Dync1i2 PE=1 SV=1	71864.2	61109.9	61323.7	66180.4	66372.2	71588.3	63646.5	63178.1	65051.6	62858.1	69334.9	60070.9	61127.4	62727	69298	74127.4	59893.4	60029.2	59153.2	58303.3	70271.9	60537.4	58747.3	63740.4	58620.5	1	0.97	0.97	1	0.99	0.98	0.765	0.48	0.517	0.957	0.751809	1	0.998611	0.957551	0.951545	1
D3YWT0	19.569	4	6	6	25.9	Signal peptidase complex catalytic subunit SEC11 OS=Mus musculus GN=Sec11a PE=1 SV=1	74765	64450.3	63472.7	57927.5	69148.5	63905.8	61381.1	54196.9	66561.6	64168.9	77506.5	64046.6	63153	59349.2	68063.9	68033.6	68317.3	60096.5	55442	61049.2	69636.3	61350.8	62797.9	61101	58674	0.94	0.94	0.94	1	1.01	0.315	0.918	0.34	0.36	0.946	0.616017	0.805422	0.999924	0.832684	0.815789	1
Q62469	128.95	1	22	22	21.7	Integrin alpha-2 OS=Mus musculus GN=Itga2 PE=1 SV=2	74643.8	65347.4	62781	61715.8	72174.8	70619.2	60173.3	64007.7	68581.4	58686.4	75689.7	60989.7	61339.3	60314.5	67332.9	68974.3	57798.8	58231.9	60234	57247.7	69973.2	59213.7	60243.2	59647.2	60127.3	0.96	0.95	0.93	1.02	0.97	0.424	0.57	0.379	0.228	0.645	0.323611	0.911367	0.966418	0.869996	0.664387	0.994628
D3YYT1	60.435	2	14	14	30.6	Putative oxidoreductase GLYR1 OS=Mus musculus GN=Glyr1 PE=1 SV=1	74294.5	69775.3	56018.9	62661.8	66885.7	68750.2	57292.5	60372.9	59330	63198.1	70149.7	72647.3	58794.4	61160.2	68764.4	69938.5	66057.7	58306.8	66257.7	60130.1	60916.1	62671	55735.1	66757.8	56179.6	0.94	0.91	0.97	0.94	1.01	0.317	0.916	0.126	0.563	0.251	0.384311	0.751256	0.999965	0.45788	0.968754	0.819927
E9Q634	126.82	1	28	23	26.8	Unconventional myosin-Ie OS=Mus musculus GN=Myo1e PE=1 SV=1	78759.6	62867.5	56985.6	60702.9	73993.4	73531.6	62056.7	66666.4	66041.9	63756.3	72643.5	61088.1	56946	55608.8	74386.3	74107.8	61451.7	55220.8	58430.4	57801.6	70970.5	57971.7	54050.9	58935	57231.8	1	0.93	0.96	0.97	0.96	0.976	0.668	0.412	0.616	0.728	0.530745	0.999998	0.982721	0.890322	0.977001	0.997166
Q99LC3	40.603	1	10	10	36.3	NADH dehydrogenase [ubiquinone] 1 alpha subcomplex subunit 10, mitochondrial OS=Mus musculus GN=Ndufa10 PE=1 SV=1	63883.8	54194.5	56211.5	63279.8	69752.1	78276.5	64816.8	69594.4	76996.9	59955.9	61514.8	59411	57120	60685.6	75976.2	74918.8	59124.7	56110.5	65482.8	62454.7	74575.9	60597	57183.9	53870.6	56053.4	1.14	0.96	1.01	0.95	1.02	0.098	0.746	0.597	0.88	0.506	0.326901	0.402327	0.997716	0.98341	0.999895	0.960337
F8VPK5	160.61	2	36	30	29.6	Rho-associated protein kinase OS=Mus musculus GN=Rock2 PE=1 SV=1	62725.9	61208.6	56853.5	68759.1	71998	73869.3	59249	56797.2	56916.5	56234.2	69218.7	61375.8	58856.5	67136.1	66681.6	73139.4	62053	58068	63787.1	58177.7	70749.3	60993.9	61977.4	65264.9	64877.8	0.94	1	0.98	1.03	1.01	0.386	0.896	0.955	0.619	0.573	0.762707	0.843421	0.99998	1	0.99133	0.988655
P62317	13.527	2	8	8	61.9	Small nuclear ribonucleoprotein Sm D2 OS=Mus musculus GN=Snrpd2 PE=3 SV=1	63860.9	60078.8	49198.3	48878.8	61000.5	58780.1	57695	51148.4	55021.3	57254	84290.3	71467.6	64392.1	62362.5	80006	70027	70455.3	67399.9	69419.3	62106.8	70329.5	65390.2	63519	61718.4	60996.5	0.99	0.89	0.94	0.95	1.28	0.928	0.0166	0.133	0.384	0.162	0.000857183	0.999812	0.00328019	0.233503	0.733082	0.881491
P97300	44.373	5	8	8	22.7	Neuroplastin OS=Mus musculus GN=Nptn PE=1 SV=3	73040.3	63459.6	60808.8	55399.7	70406.7	68431.5	65940.5	68609.1	65846.3	67046.2	68204.2	66951.4	59834.8	59431.2	66514.7	70235.1	65435.6	57709.2	63370.9	56990.6	65566.9	57193.1	56335.9	56743.2	55478.1	1.04	0.91	0.98	0.93	0.99	0.437	0.953	0.0518	0.639	0.182	0.0965328	0.918374	0.999901	0.336815	0.989437	0.599915
Q8CI94	96.729	1	28	19	39.6	Glycogen phosphorylase, brain form OS=Mus musculus GN=Pygb PE=1 SV=3	72523.3	63182.9	59978.7	64265.7	87383.4	93577.9	59823.4	61529.1	58018.2	52485.1	68273.4	57738.4	57792.3	59594.6	74566.5	75987.1	51582.5	57715.9	55532.7	57645.5	62653	55496.5	60064.4	57482.9	59958.7	0.94	0.93	0.94	0.99	0.92	0.542	0.351	0.271	0.447	0.987	0.52229	0.961397	0.89594	0.958794	0.974519	0.999987
P67984	14.759	1	4	4	50.8	60S ribosomal protein L22 OS=Mus musculus GN=Rpl22 PE=1 SV=2	64827.6	60565.4	60553.6	55205.9	61408.7	68799	71525.9	56051.4	61828.5	62724.8	72610.8	67614.2	61005.2	65456.9	68178.8	68551.8	76872.9	59654.3	57519.4	58756.1	62883.6	63870.5	60526.3	59700.1	58067.6	1.06	0.91	0.96	0.95	1.11	0.298	0.0303	0.0293	0.49	0.464	0.322948	0.808058	0.338237	0.414774	0.926347	0.865262
Q9CPY7	56.141	1	14	14	35.8	Cytosol aminopeptidase OS=Mus musculus GN=Lap3 PE=1 SV=3	68785.6	60948.6	65358.1	59805.4	63627.8	61801.9	64747	65064.4	64516.1	61057.3	64341	64233.6	62305	64787.3	66304	60956.9	62609.3	60333.1	67168.2	58415.4	64461.4	61259	63366.8	56251.4	69826.1	1	0.98	0.96	1.02	1.01	0.911	0.678	0.549	0.169	0.702	0.807325	0.999931	0.997131	0.963258	0.748249	0.980872
Q8JZQ2	89.518	1	26	23	33.3	AFG3-like protein 2 OS=Mus musculus GN=Afg3l2 PE=1 SV=1	73031.2	65544.5	61809.4	65574.4	68308.2	68469.4	61220.7	58599.1	67799.8	65754.4	67458.3	61691.3	58347.9	62016.6	63226.1	70029.8	58624	57873.4	63070.4	60518.5	69357.6	57286	58656.7	58740.9	58976.5	0.96	0.97	0.99	0.98	0.94	0.378	0.105	0.457	0.821	0.647	0.231757	0.892922	0.536763	0.952823	0.999679	0.984835
Q9R0X4	50.56	2	20	20	44.4	Acyl-coenzyme A thioesterase 9, mitochondrial OS=Mus musculus GN=Acot9 PE=1 SV=1	73210.2	62352	55477.5	62066.1	73933.8	68152.3	57514.1	61815.3	61977.9	65771.9	74868.1	62202.4	55036.6	66787.9	65164.4	69804.5	62901.4	52560.7	64895.9	64591.4	69019.4	61536.1	52329.9	62948.2	54355.4	0.96	0.93	0.97	0.95	0.99	0.618	0.915	0.312	0.69	0.506	0.733702	0.978582	0.999898	0.781941	0.99118	0.954614
Q9Z1Q5	27.013	1	9	9	52.3	Chloride intracellular channel protein 1 OS=Mus musculus GN=Clic1 PE=1 SV=3	66635.1	61411.1	58308.1	59569.8	70137	68071.1	59832.8	58559.9	64623.9	59886.6	69596.3	64992.3	61814.5	67960.4	74843.9	67233.8	63183.6	59958.8	61567.4	61527.6	64216.5	58709.6	59664.8	60047.2	58540.2	0.98	0.89	0.92	0.96	1.07	0.742	0.174	0.0178	0.081	0.162	0.073689	0.99381	0.375486	0.0456801	0.277416	0.860408
P35980	21.644	5	7	7	41	60S ribosomal protein L18 OS=Mus musculus GN=Rpl18 PE=2 SV=3	77473.5	66194.9	63522	64064.9	75371	78640	62154.7	49713.7	59795.9	60662.4	68032.6	64950.5	57142.3	70329.9	66544.2	65521.9	62118.3	52428	58321.2	55050.2	69818.6	64098.6	54349.2	60719.7	51636.6	0.9	0.92	0.9	1.02	0.94	0.216	0.33	0.222	0.077	0.761	0.175355	0.533953	0.907189	0.773718	0.589538	0.99766
Q921U8	100.29	5	18	18	23.7	Smoothelin OS=Mus musculus GN=Smtn PE=2 SV=2	67063.3	66556.9	58143.9	62532.8	66855.2	75312.4	67067.1	52211.8	47716.9	65519.2	62779.1	62218	57759.6	60195	66382.3	70857.7	56745	60182.8	58145.8	70972.5	80706.7	63658.7	62144.3	53195.5	59587.5	0.96	1.03	1.02	1.01	0.96	0.565	0.335	0.762	0.718	0.975	0.97507	0.982256	0.988648	0.994067	0.997944	0.999979
A2AJ28	26.618	2	9	9	54.9	Chloride intracellular channel protein OS=Mus musculus GN=Clic3 PE=1 SV=1	67539.8	62722.7	71427.2	63173.4	73987.6	86004.8	68298.2	68448.3	58299.9	64245.3	61197.5	56507.5	60441.4	51441.9	67648.1	61329.3	59335.9	58032.8	53610.2	64415.2	63943.4	59322.1	60183.9	50372	58500.3	1.02	0.98	1	0.99	0.88	0.867	0.0478	0.802	0.993	0.755	0.03573	0.997655	0.284356	0.999189	1	0.999475
P50543	11.083	1	4	4	43.9	Protein S100-A11 OS=Mus musculus GN=S100a11 PE=1 SV=1	48901.7	51102.9	60240.1	53719	58071.6	58099.1	47333.6	58769.2	59076.5	63673.5	72929.9	75877	60930.7	66647.4	81236	70325.7	67784.8	61710.1	73520.6	71779.2	58774.7	68933.9	57392.1	65502.2	57798.2	1.05	0.86	0.97	0.89	1.31	0.438	0.00313	0.0508	0.6	0.0474	0.000531335	0.92479	0.00132312	0.0948941	0.958961	0.30549
Q6PHZ2	56.369	14	16	12	37.3	Calcium/calmodulin-dependent protein kinase type II subunit delta OS=Mus musculus GN=Camk2d PE=1 SV=1	67373.5	60636.3	54105.8	61520.2	68113.6	68165	70803	64579.7	65217.2	65105.2	60366.4	63272.8	57861.3	60537.7	65311.4	62295.6	64468.5	63096	57981.8	66416.1	61007.7	66862.8	58864.9	54805.4	60843.5	1.07	0.98	1.02	0.96	0.99	0.172	0.811	0.662	0.494	0.347	0.151975	0.408221	0.996297	0.994108	0.979646	0.870093
F6RJ39	143.54	7	29	24	26.4	Apoptotic chromatin condensation inducer in the nucleus (Fragment) OS=Mus musculus GN=Acin1 PE=1 SV=1	65973.9	70876	64040.7	57597.2	57966.2	59616.8	63389.8	59256	61598.4	64535.2	65314	71149	62982.6	58586.8	60392.1	64210.7	70890	64566.8	62088.2	59590.3	59131.7	61537.4	62012.3	59329.9	60892.9	0.97	0.95	1.01	0.94	1.01	0.61	0.896	0.235	0.831	0.117	0.583879	0.967143	0.999855	0.736565	0.999313	0.600005
Q05186	38.113	1	11	11	40.3	Reticulocalbin-1 OS=Mus musculus GN=Rcn1 PE=1 SV=1	76774.2	60020.8	60095	55014.2	71091.6	62706.7	64585.2	55534.9	60963.3	66875	74741.2	69714.1	58937.5	56761.2	67943.7	69639.2	67590.8	52868.1	53361.3	60029.3	67904.7	63400.9	52312.8	59523.1	57201.8	0.96	0.92	0.92	0.99	1.02	0.646	0.83	0.241	0.337	0.918	0.681826	0.980845	0.999357	0.731681	0.806961	0.999905
P05213	50.151	1	24	0	63.4	Tubulin alpha-1B chain OS=Mus musculus GN=Tuba1b PE=1 SV=2	66566.7	54030	63462.6	38522.1	79622.5	81350.1	44985	77084.7	69003.6	32778.1	64854.3	67594.6	46530.8	69388	90710.7	53427.1	71241.7	62351.8	70434.6	57708.4	64178.2	71405.1	60174.7	43404.1	61501.5	1.01	0.89	0.93	0.95	1.12	0.933	0.476	0.436	0.651	0.607	0.917634	0.999996	0.931216	0.921149	0.985295	0.997825
P30412	22.794	1	7	7	50.5	Peptidyl-prolyl cis-trans isomerase C OS=Mus musculus GN=Ppic PE=1 SV=1	67131.5	63281.4	62773.5	56173.5	74247.6	61618.2	65173.3	61680.6	76552.9	62050.1	64727.8	67587.9	62141.5	55716.4	65581.5	61948.1	67680.2	52086.9	58908.4	54670	65871.7	61235.5	52781.1	60244.4	59196.6	1.01	0.95	0.94	1.01	0.98	0.86	0.701	0.306	0.264	0.8	0.329719	0.999679	0.992219	0.892691	0.792257	0.999415
Q99KF1	27.127	1	10	9	38.7	Transmembrane emp24 domain-containing protein 9 OS=Mus musculus GN=Tmed9 PE=1 SV=2	67686.4	63784.3	59165.4	53500	73548.1	62568.9	62932.3	65782.2	65304.9	62171.3	71918.2	62847.4	57386.9	53882.6	70280	69407.3	67484.5	53728.7	56675.7	61220.5	69045.6	59756.4	54933.1	57955.3	55511.1	1	0.94	0.98	0.96	1	0.879	0.955	0.418	0.76	0.59	0.802585	0.999998	0.999995	0.873251	0.994799	0.978934
P09602	9.4226	8	6	6	55.6	Non-histone chromosomal protein HMG-17 OS=Mus musculus GN=Hmgn2 PE=1 SV=2	59372.4	49002.5	49262.9	43615.1	53078.3	51795.4	50270	53215.8	73076.7	56739.8	84954.5	82839.6	65825	67760.6	74406.1	74954.1	68760.5	58193.6	71437.9	58762.7	62430.6	58840.1	64073.4	62886.1	57938	1.12	0.81	0.88	0.92	1.48	0.232	0.000645	0.0141	0.128	0.222	0.000425452	0.663989	0.000279201	0.043757	0.340247	0.784247
Q8CIN4	57.93	8	19	19	43.3	Serine/threonine-protein kinase PAK 2 OS=Mus musculus GN=Pak2 PE=1 SV=1	66378.5	57208.1	58529.5	59129.5	74606.8	71791.5	61951.2	54425.6	52686.4	58572.2	66261.2	57161.2	55019.5	60957.2	74519.3	71093.3	62452.2	58398.7	56244.4	65170.4	69113.5	63722	57619.7	61107.2	58856.7	0.95	0.99	1	0.99	0.99	0.484	0.927	0.912	0.991	0.881	0.941783	0.936178	0.999983	0.999822	1	0.999911
Q9QYB1	28.729	1	15	15	64	Chloride intracellular channel protein 4 OS=Mus musculus GN=Clic4 PE=1 SV=3	69021.6	62553.8	65877	59989.5	70280	72773.7	51950.8	83953.8	63236.5	47659.7	66065.2	62022.6	53508	64120.4	64724.9	59087.4	60590.1	66494.1	60679.7	52234.9	60455.3	59943.3	55550	59500	60276.3	0.98	0.95	0.96	0.99	0.95	0.696	0.286	0.308	0.509	0.841	0.656986	0.997053	0.951683	0.972662	0.989507	0.99991
Q9JKK7	39.51	1	14	13	48.4	Tropomodulin-2 OS=Mus musculus GN=Tmod2 PE=1 SV=2	66157.8	59574.9	59703.8	57046.2	64988.1	66011.4	61653	67511.2	66921	71794.8	67668.8	59275.3	58509.5	55020.9	66076.3	68116.3	59484.3	57656.2	56195.9	58207.5	64863.9	65084.9	56463.9	58175.6	59682.5	1.09	0.99	0.98	1.02	1	0.0576	0.929	0.903	0.681	0.729	0.14617	0.339636	0.999995	0.999815	0.98637	0.997054
A2AWT6	85.009	6	20	20	28.5	Nucleolar transcription factor 1 OS=Mus musculus GN=Ubtf PE=1 SV=1	75194.7	67074.3	55206.1	55673.9	66009.3	74061.1	70278.9	56897.5	61008.3	68706.2	68924.9	66421.1	48210.5	63298.2	63036.8	71635.7	58520.7	49873.9	57618.8	64510	64639.4	63275.8	47763.2	61149.6	48134.7	1.04	0.92	0.98	0.94	0.97	0.628	0.738	0.383	0.782	0.525	0.46166	0.98968	0.995885	0.860054	0.99796	0.959037
Q8BU14	45.58	1	6	6	12.1	Translocation protein SEC62 OS=Mus musculus GN=Sec62 PE=1 SV=1	73225.8	56828.7	57273.8	46423.1	70850	67541	50717.6	63512.5	75483.6	50403.5	72245.3	66425	54868.5	57827	70697.6	71103.2	68483.7	57522.8	63363.2	53460.4	67553.5	60132.2	58093.3	52815	58832.2	1.01	0.92	0.97	0.95	1.06	0.927	0.544	0.291	0.749	0.46	0.919373	0.999963	0.968284	0.897414	0.998236	0.974097
Q8VCP9	49.065	1	10	10	22.7	C-type lectin domain family 14 member A OS=Mus musculus GN=Clec14a PE=2 SV=2	63065.9	67800.4	63627.5	53927.8	65888.2	65600.5	61342.2	67452.2	62274.4	76464.4	61869	63294.4	48127.5	54211.7	60554.7	63462.7	61102.6	62923.7	58245.3	64729.9	60807	72770.8	56107.7	52661	56127.1	1.06	1.04	1.08	0.96	0.92	0.328	0.208	0.665	0.204	0.479	0.194484	0.847053	0.628151	0.979392	0.749074	0.965725
Q99LB4	38.768	5	8	8	34.4	Capping protein (Actin filament), gelsolin-like OS=Mus musculus GN=Capg PE=1 SV=1	57050.5	65405.3	58043.8	66037.4	65353.7	71113.8	60870.9	47367.2	48454.6	56710.5	60175.1	66014.2	62476.2	64659.8	58285.9	66238.3	64213	58105	62936.8	66177.1	62557.3	65308.9	64319	64651.6	59674.4	0.91	1.02	1.02	1	1	0.267	0.997	0.582	0.579	0.92	0.296456	0.496369	1	0.998276	0.996068	0.999994
O55029	102.45	1	26	26	32.8	Coatomer subunit beta OS=Mus musculus GN=Copb2 PE=2 SV=2	74317.5	63581.4	47312.5	65875.6	81419.8	77297.9	63459.4	48854.3	59693.3	60776.3	70025.1	64159.3	39667.9	64260.1	71825.1	71971	65105.9	40141.1	61920.8	63787.6	71427.6	65938.5	45716	51023.8	48024.8	0.93	0.91	0.98	0.93	0.93	0.601	0.612	0.546	0.894	0.626	0.766943	0.974501	0.973904	0.945438	0.99971	0.98064
O89051	30.26	1	10	10	37.6	Integral membrane protein 2B OS=Mus musculus GN=Itm2b PE=2 SV=1	72513.3	60755.6	60241.7	55868.8	67184.4	70603.1	62674.9	70981.4	72280.8	64106.6	66020	58832.9	52649.3	51708.1	67018.7	65575.3	57450.5	56390.2	58712	57087.3	70187	56542.7	50595.9	55853.5	54832.5	1.08	0.97	1	0.98	0.94	0.206	0.367	0.722	0.988	0.648	0.0738137	0.7175	0.822468	0.992314	0.999998	0.995353
Q9DBL1	47.874	2	14	14	34.5	Short/branched chain specific acyl-CoA dehydrogenase, mitochondrial OS=Mus musculus GN=Acadsb PE=1 SV=1	66403	61138.3	67344.9	53779.8	64474.1	65038.5	58040.8	58467.7	62982.8	55724.5	64982.1	61655.4	59997.3	57606.8	70462.6	61065.7	61934.3	60689.7	57409	58424.9	64396.6	61725.9	66957	53713.4	60541.2	0.96	0.98	0.95	1.03	1	0.442	0.917	0.651	0.261	0.583	0.732292	0.886096	0.999962	0.983633	0.813015	0.979733
P62331	20.082	1	5	5	44.6	ADP-ribosylation factor 6 OS=Mus musculus GN=Arf6 PE=1 SV=2	63293.4	50988.9	49086.4	65801.3	69170	64001.1	71190	57346.3	53146.8	51537.8	59225.5	50299.4	57493.3	58318.1	68445.3	70212.7	65261.9	55410.7	54428.9	76960.4	66985.8	68033.3	59398.7	63213.1	65369.7	1	1.1	1.1	1	0.98	0.987	0.904	0.123	0.321	0.893	0.59657	0.999999	0.999697	0.749897	0.766299	1
P52825	73.98	4	19	19	35.4	Carnitine O-palmitoyltransferase 2, mitochondrial OS=Mus musculus GN=Cpt2 PE=1 SV=2	65345.2	64010.6	55672.4	60952.4	65071.9	66857.3	64924	51181.8	54402.8	64236.7	64439	60051.2	57454.9	57139	72543.8	69404.4	63264.1	55629.2	57663.8	64164.5	67479.6	63854	57242.1	54757.5	55787.3	0.97	0.96	1	0.96	1	0.591	0.994	0.524	0.949	0.54	0.932104	0.984789	1	0.958031	0.999989	0.973404
Q8BL97	30.817	1	7	6	24.7	Serine/arginine-rich splicing factor 7 OS=Mus musculus GN=Srsf7 PE=1 SV=1	58107.8	48535.9	42551.6	42168	48988.8	51771.5	60127.5	39878.7	50228.3	63032.7	84509.9	80764.8	65610.8	67668.8	80087.9	66701.8	75771.7	63802.6	62749.4	58632.1	67589.8	67863.1	65463.1	60045.9	59081.9	1.1	0.85	0.87	0.98	1.58	0.384	0.000397	0.0296	0.065	0.69	4.73924e-05	0.808782	5.03315e-05	0.110155	0.200974	0.996995
E9Q3G7	130.68	6	23	20	22.7	Phospholipid-transporting ATPase OS=Mus musculus GN=Atp11a PE=1 SV=1	69006.1	60922.5	62456	59915.3	68436.2	63852.4	59337.7	61941.3	56239.7	66703.8	67150.3	61672.7	60350.7	52725.8	63229.9	67114.3	61501	51370.9	53636.1	65695.6	67867.4	65445.7	51097.2	56532.6	55399.6	0.96	0.97	0.98	0.99	0.95	0.363	0.336	0.647	0.754	0.898	0.699535	0.953804	0.906472	0.987725	0.997474	0.999819
O35598	83.967	3	12	12	19.5	Disintegrin and metalloproteinase domain-containing protein 10 OS=Mus musculus GN=Adam10 PE=1 SV=2	72539.9	64751.2	58468.1	60034.1	68510.2	69565.6	58267.6	63796	63389.1	65776.4	70140.4	58897.1	54826.1	56168.6	66375.6	68339.3	57366.8	51034.3	55283.5	61223.4	65698.6	58252.2	50758.2	57681.5	52352.9	0.99	0.93	0.96	0.97	0.94	0.856	0.38	0.303	0.539	0.68	0.191743	0.99969	0.868545	0.770377	0.95229	0.990283
Q9ERU9	341.12	1	43	43	16.3	E3 SUMO-protein ligase RanBP2 OS=Mus musculus GN=Ranbp2 PE=1 SV=2	73009.6	59919.2	51551	61102.3	66738.5	69161.2	62700.2	55999.6	64732.9	60611.5	65931.8	60709.7	49605.7	56832.1	67499.9	69555.1	60958	56475.2	63082.2	58735.3	67681.4	60114.3	50601.2	60623.2	54503.3	1	0.98	1.03	0.95	0.96	0.92	0.652	0.77	0.658	0.412	0.846505	0.999999	0.977157	0.996658	0.993969	0.941916
Q8R5L1	31.025	2	7	7	39.1	Complement component 1 Q subcomponent-binding protein, mitochondrial OS=Mus musculus GN=C1qbp PE=1 SV=1	64525.8	53097	49043	55894.4	73551.4	67491.3	70432.3	65529.4	58769.5	66109.6	66097	66626.1	49218.2	55678.6	69937.1	73205.8	68178.7	55549.5	53405.2	62618.7	60228.2	61699.6	47627.9	51944.6	52125.7	1.11	0.89	1.02	0.87	1.04	0.208	0.693	0.209	0.838	0.127	0.267019	0.680093	0.989206	0.638094	0.999412	0.504659
P55302	42.215	2	17	17	45.3	Alpha-2-macroglobulin receptor-associated protein OS=Mus musculus GN=Lrpap1 PE=1 SV=1	68669.8	59347.8	58000.8	56718.5	78364.7	66223.4	61736	58867.2	59134.1	61146.7	64901.7	61340.2	54720.8	55199.9	60201.7	65514	64527.5	51729.3	56609.9	58112.9	76563.1	56882.4	54778.6	55983.2	51854	0.96	1	1	1	0.92	0.588	0.325	0.911	0.982	0.928	0.7411	0.967404	0.792656	1	1	1
K3W4Q8	24.116	3	7	7	33.5	Basigin OS=Mus musculus GN=Bsg PE=1 SV=1	65522.9	59755.4	63051.6	59589.2	60034.1	70814.2	57315.5	60821.4	58874.6	55907.8	59841.2	56167	63971.7	57611.8	66748.3	66851.8	56247.8	60419.4	60258.9	59898.1	63079.8	53110.4	65958.9	52900.7	56994.5	0.99	0.96	1	0.96	0.99	0.729	0.735	0.458	0.97	0.457	0.856066	0.998462	0.999163	0.919435	0.999999	0.933067
Q60972	47.655	2	11	4	27.1	Histone-binding protein RBBP4 OS=Mus musculus GN=Rbbp4 PE=1 SV=5	71574.6	65448.1	57779.8	53566.7	69078.2	67900.1	57322.6	62418	66576.7	56402.4	63709.6	60553.7	54128.9	61712.5	62981.3	61714.3	55046.2	56562	58894.8	54745.1	60811.9	62320.5	53319.6	59633.7	57227.8	0.98	0.97	0.95	1.02	0.95	0.787	0.523	0.439	0.183	0.562	0.312937	0.991644	0.884091	0.968547	0.834893	0.993654
P97363	62.981	1	18	18	39.6	Serine palmitoyltransferase 2 OS=Mus musculus GN=Sptlc2 PE=2 SV=2	69705.1	57552.4	52124.7	57188.5	65770.6	61721	58304.7	57774.7	65766.2	59188.2	68290.3	61116.8	60048.5	60061.8	64368.3	65008.7	63180.5	55070.7	64272.9	57096.5	63539.2	57102.5	53999.9	56769.8	56121.9	1	0.92	0.97	0.94	1.04	0.924	0.5	0.044	0.483	0.226	0.519561	1	0.931114	0.401421	0.968037	0.769395
Q5U458	63.232	3	15	15	28.8	DnaJ homolog subfamily C member 11 OS=Mus musculus GN=Dnajc11 PE=2 SV=2	69534.2	58506.3	58042.9	61417.9	62004.9	62320.3	61471.4	62472.4	61045.5	57142.4	64597.1	60688.5	59410.1	56896.2	60875.6	64686.4	59954.8	57695.4	55864.1	57771	66182.4	59545.2	53186.6	60998.2	57525.4	0.98	0.98	0.98	1	0.98	0.696	0.589	0.669	0.515	0.936	0.777865	0.992062	0.972851	0.992207	0.97973	0.999938
Q9WUM4	53.12	6	15	14	34.4	Coronin-1C OS=Mus musculus GN=Coro1c PE=1 SV=2	62717.3	56496.8	52664.9	51346.7	64563.4	67783.9	51633.2	59610.7	69153.2	53896.1	72001.6	64470.1	52111.7	52732.3	76422.9	67335.4	58920.8	64329.3	68198.9	63514.3	64995.5	60698.8	50245.1	51371.1	52344	1.05	0.88	1.01	0.87	1.1	0.557	0.353	0.239	0.773	0.0441	0.327336	0.971998	0.707893	0.500496	0.999652	0.391409
A2A547	23.247	2	8	8	30.9	Ribosomal protein L19 OS=Mus musculus GN=Rpl19 PE=1 SV=1	74971	58755.8	60650	55457.2	70178.3	73047.8	59236.4	58018.2	66102.9	54202.6	64578.1	63910.9	56797.7	66427.6	61000	61526.4	59751.5	51501.9	56282.2	55896.8	61655.2	54969.7	53302.1	57936.3	51521.6	0.97	0.89	0.91	0.98	0.98	0.718	0.784	0.0274	0.0535	0.664	0.141354	0.985138	0.994295	0.392458	0.566906	0.997987
Q9CR57	23.564	1	5	5	25.8	60S ribosomal protein L14 OS=Mus musculus GN=Rpl14 PE=1 SV=3	75498.4	63512.3	63808.8	53516.5	75138.1	74917.1	59106	56762.2	62869.5	55487.8	67343	63762.2	54104.8	58056.9	61991.5	59892.5	59923.3	57060.9	52398.1	49344.3	62790.1	57300.2	52769.8	56223.3	53468.4	0.93	0.93	0.91	1.01	0.92	0.441	0.335	0.159	0.129	0.769	0.105872	0.810602	0.707588	0.801374	0.695562	0.999671
P82198	74.596	1	14	14	26.5	Transforming growth factor-beta-induced protein ig-h3 OS=Mus musculus GN=Tgfbi PE=2 SV=1	55606.7	50406.6	53134	58973.5	53270.6	60801.3	56844.6	67794.9	62288.3	64457.2	68012.5	58587.6	55871.9	58997.8	68732.6	68374.5	62285.9	57501.8	61683.5	62568.5	66570.8	54358.2	54762.7	61121.5	54648.7	1.15	0.94	1.01	0.93	1.14	0.00771	0.0346	0.32	0.861	0.189	0.0410157	0.0740825	0.0964902	0.703106	0.99987	0.612642
Q64314	40.982	1	8	8	15.4	Hematopoietic progenitor cell antigen CD34 OS=Mus musculus GN=Cd34 PE=1 SV=1	66480.5	67016.8	59728.7	55573	68562.9	60265.5	47139.1	73036	64259.4	43969.9	62774.5	69890.2	47153.8	53748.7	123406	49837.3	57908.3	62660.1	59558.8	48871	51050.1	56420	47002.4	52996.2	47131.4	0.91	0.71	0.78	0.91	1.12	0.335	0.739	0.168	0.322	0.187	0.288721	0.973772	0.919521	0.244951	0.497292	0.985895
P00329	39.771	1	8	8	19.2	Alcohol dehydrogenase 1 OS=Mus musculus GN=Adh1 PE=1 SV=2	70106.3	67956.4	59248.6	61189	96363.4	87428.3	78420.5	61830.5	63470.4	63809.1	59481.9	51893	45585.6	50870.8	63942.2	49346.6	55063.8	44399.7	45945.5	53845.5	63851.4	53076.4	44386.9	54342.7	46632.8	1	0.97	0.91	1.06	0.77	0.957	0.043	0.687	0.281	0.543	0.00339798	1	0.0951304	0.997965	0.943303	0.991636
Q61635	46.784	1	19	18	50.2	GTP-binding protein OS=Mus musculus GN=Ifi47 PE=1 SV=1	71593.8	47512.9	48902.4	48305.8	61097.9	71682.1	54233.8	49051.4	48427.9	47054.7	66189.7	54007.8	53576	57259.1	74900.3	68754.7	69167.7	57410.1	55778.2	65605.7	75974.8	64916.5	58404.6	58254.5	64274.2	0.97	1.05	1.04	1.02	1.1	0.833	0.353	0.522	0.636	0.824	0.278006	0.999085	0.844529	0.978437	0.994978	0.999731
P35979	17.804	2	8	8	63.6	60S ribosomal protein L12 OS=Mus musculus GN=Rpl12 PE=1 SV=2	72852.9	70494.8	54405.6	52893.5	69383.9	71849.4	44039.2	54849.3	73218.4	44755.4	65971.1	71615.2	44522.6	65182.9	67892.2	57871.6	65379.7	53847.1	67643.6	51046.3	63157.4	63527.9	48588.9	50048.9	44220.3	0.9	0.86	0.94	0.91	0.98	0.395	0.864	0.209	0.597	0.317	0.548504	0.870938	0.999882	0.638077	0.974641	0.927007
Q6P9J9	106.25	1	23	23	27.9	Anoctamin-6 OS=Mus musculus GN=Ano6 PE=1 SV=1	66627.1	74332.5	62897.7	54062	66706.5	66668.2	53477.4	57488	64629.5	49333.8	69723.8	55094.9	59546.8	55220.7	64195.2	68431.2	54098.4	55493.7	61512.3	54771.2	62436.3	50011.6	51720.3	53489.5	55189.3	0.9	0.9	0.97	0.93	0.94	0.196	0.373	0.112	0.633	0.242	0.18461	0.501189	0.841484	0.562555	0.989632	0.827242
Q99KV1	40.555	1	10	10	29.1	DnaJ homolog subfamily B member 11 OS=Mus musculus GN=Dnajb11 PE=1 SV=1	66545.2	56756.7	53393.6	51232.2	69172.2	64551.1	60823.3	57287.9	60185.8	63307.6	68596.7	62168.2	53647.4	53057.8	64150	62717.5	66003.1	50147.7	54973	56805.8	65530.7	58765.2	54958.1	56674.3	54089.6	1.03	0.96	0.96	1	1.02	0.59	0.832	0.569	0.616	0.998	0.892607	0.988425	0.99921	0.97118	0.976449	1
P58021	75.329	2	10	10	17.7	Transmembrane 9 superfamily member 2 OS=Mus musculus GN=Tm9sf2 PE=2 SV=1	68271.9	58399	54822.9	57539.9	70100.6	63203.9	52994.1	53343.9	63688.9	55133.4	74872	54557.5	51930	56361.8	68771.2	67118.8	52093.9	51928.1	56683.3	52994.8	68933	54355.5	61803.8	59397.3	56155.6	0.93	0.98	0.92	1.07	0.99	0.319	0.876	0.884	0.371	0.307	0.673969	0.88149	0.999951	0.998868	0.778115	0.897752
Q08943	80.859	2	15	15	22	FACT complex subunit SSRP1 OS=Mus musculus GN=Ssrp1 PE=1 SV=2	76610.4	64294.5	60572.5	55178	69810.5	64921.8	60868.1	55828.4	62810.5	63992.1	60613.1	61244.3	55625.6	56330	61736.4	60767	52567	52702	55471.6	56924.9	63113.3	54540.1	55677.9	50466.1	51391.1	0.94	0.93	0.94	0.99	0.91	0.441	0.18	0.153	0.124	0.786	0.0228752	0.786594	0.327657	0.705706	0.816332	0.999578
Q9CQW1	22.314	1	10	10	49	Synaptobrevin homolog YKT6 OS=Mus musculus GN=Ykt6 PE=2 SV=1	43276.3	46693.7	49109.1	50911.1	81505.4	69421.9	72712.9	52734.4	45577.1	56393.2	45164.7	49095.4	47460.9	49725.4	76122.2	74663.1	70003.8	57137.7	50495	79716.2	69126.4	69389.6	55513.8	56618.5	63198.6	1.09	1.17	1.24	0.95	0.99	0.495	0.965	0.151	0.122	0.651	0.410577	0.961638	0.999972	0.743257	0.461026	0.988633
Q9CPX4	20.772	4	7	7	52.5	Ferritin OS=Mus musculus GN=Ftl1 PE=1 SV=1	58588.7	55588.7	55365.5	58148.2	62843.7	68704.1	56810.5	54666.5	50666.6	61379.3	64732.6	60511.8	51922.3	60857.8	64886.6	69817.6	58674.8	56175.7	55892.2	60819.4	64091.1	59420.4	54978.5	58061.2	55062.6	1.01	0.96	0.99	0.97	1.04	0.981	0.426	0.485	0.929	0.549	0.896259	0.999971	0.93799	0.954712	0.99998	0.973016
P61021	23.707	1	10	7	72.1	Ras-related protein Rab-5B OS=Mus musculus GN=Rab5b PE=1 SV=1	61007.9	59249.7	57422	65167.8	58463.7	61942	54864.9	56904.9	74876.1	55141.9	58283.4	57828.6	58247.2	63872.2	59973.7	62775.8	56091.1	54844.3	61203	56443.9	60823.5	55009.5	54665	59890.6	51394.3	1.01	0.94	0.98	0.97	0.99	0.977	0.736	0.158	0.482	0.432	0.606862	0.999837	0.999561	0.809745	0.990529	0.967411
Q99P88	155.12	1	24	24	21.2	Nuclear pore complex protein Nup155 OS=Mus musculus GN=Nup155 PE=1 SV=1	69731.9	65341.1	53741.6	56721	66296.8	66877.8	57278.7	47991.2	58746.8	58521.6	66421.5	59742.5	50455.6	54144.4	73778	65242.4	58609.6	48005.5	55339.5	60448.6	65703.5	57629.6	49221.6	61454.4	47542.8	0.93	0.92	0.94	0.98	0.98	0.331	0.748	0.431	0.555	0.775	0.688116	0.875875	0.997891	0.865772	0.951259	0.998954
S4R1E5	17.937	4	6	6	40.8	Glutathione peroxidase OS=Mus musculus GN=Gpx4 PE=1 SV=1	64161.3	64035	55110	57183.4	63610.9	70156.1	51400.5	56940.6	55156.2	53803.6	64507.8	63518	52655.4	53455.9	63179.3	66548.9	61779.2	55039.9	51635.2	56883.1	61445.1	59340.6	58306.9	54990.7	54816	0.95	0.97	0.98	0.99	0.98	0.372	0.672	0.628	0.779	0.888	0.867542	0.869204	0.994612	0.987795	0.99772	0.999783
Q9WVJ2	42.809	5	15	15	41	26S proteasome non-ATPase regulatory subunit 13 OS=Mus musculus GN=Psmd13 PE=1 SV=1	55480.2	45288.7	60724.9	54838.3	62870.7	66692.2	47694.7	57142.5	49976.9	45182.2	68933.9	62938.6	62220.7	58153	68196.3	67918.1	58161.9	63284.8	55733.4	56210.7	68886.1	50189.7	61615	56128.3	64799.6	0.96	0.94	0.94	1	1.15	0.599	0.0703	0.349	0.242	0.975	0.135204	0.974688	0.324061	0.896953	0.89144	1
Q8CI32	50.942	3	12	12	29.5	BAG family molecular chaperone regulator 5 OS=Mus musculus GN=Bag5 PE=1 SV=1	63420.5	58419.9	54382.6	58803.5	73180.9	64672.7	55528.1	61535	63897.2	58783	66597.6	56441.4	51819.3	52265.6	66138.4	59890.2	59079.7	50714.9	55883.1	57547.6	63736.6	56282.4	46438	53909.3	54923	0.99	0.94	0.97	0.97	0.95	0.885	0.517	0.429	0.639	0.61	0.368776	0.999567	0.924585	0.863778	0.980717	0.992708
Q8R4H2	172.35	2	33	33	26.2	Rho guanine nucleotide exchange factor 12 OS=Mus musculus GN=Arhgef12 PE=1 SV=2	66924.8	53637.1	59604	56383	65518.6	63857.5	58111	55182.8	60478.7	53519.1	64880.4	52598.7	55182	54889.6	67864.8	67429	54620.4	61905.6	55739.2	52807.8	62534.7	54273.1	55720.2	55078.9	55229.5	0.96	0.96	0.99	0.97	0.98	0.526	0.728	0.512	0.9	0.574	0.849362	0.966023	0.994617	0.944227	0.999788	0.978116
P61164	42.613	1	12	5	35.1	Alpha-centractin OS=Mus musculus GN=Actr1a PE=2 SV=1	62392.5	59404.2	55562.3	54817.4	66744.9	65211.8	62074.2	58110.5	61198.8	61800.7	63873.8	55232.7	52372.2	53393	62952.1	65437.7	55252.5	53896.9	51448.5	58957.8	62035.1	56648.3	58053.9	52215.8	53283.9	1.03	0.98	0.99	0.99	0.96	0.449	0.507	0.739	0.871	0.88	0.370501	0.964265	0.938077	0.994985	0.999649	0.999684
Q8QZY1	66.612	1	14	14	26.8	Eukaryotic translation initiation factor 3 subunit L OS=Mus musculus GN=Eif3l PE=1 SV=1	59247	61840.6	57351.1	63542.3	63687.1	64918.9	57396.1	51630.8	50937.9	52646.5	59393.4	56852.8	55639.8	59594.2	58297.8	60791.8	57040.9	53645.6	58260.7	57313	63416.7	57752.7	58774.1	62012	58779.1	0.91	1.04	0.99	1.05	0.95	0.0946	0.0669	0.14	0.693	0.122	0.106283	0.101844	0.582292	0.840883	0.998983	0.705861
Q61166	30.016	1	11	9	35.8	Microtubule-associated protein RP/EB family member 1 OS=Mus musculus GN=Mapre1 PE=1 SV=3	53959.8	59113.9	50414	59503.5	64332.3	69960.5	59130.9	53902.4	52807.3	55587.9	64516.1	56706.5	53562.2	58568.2	65967.7	62983.1	59379.4	54241.7	57043.5	62927.2	54967.1	59643.1	54219.9	60018.3	55518.2	1.01	0.95	0.99	0.96	1.04	0.857	0.494	0.313	0.877	0.286	0.87105	0.998979	0.940876	0.878279	0.999783	0.937257
P84084	20.529	1	9	4	52.8	ADP-ribosylation factor 5 OS=Mus musculus GN=Arf5 PE=1 SV=2	65104.7	46508.9	46604.3	52853.1	77089.9	71423.6	66941.1	42553	49270	46263.6	63691.4	48727.2	47345.8	59310.5	74544.1	65804.3	64421.1	50104.8	57503.4	70998.4	66429.7	65198.4	49487.3	56313.2	53539.8	0.96	0.99	1.05	0.94	1.02	0.771	0.856	0.992	0.596	0.5	0.918527	0.996855	0.999844	0.999991	0.991425	0.984339
E9PWE8	73.884	5	19	15	39.8	Dihydropyrimidinase-related protein 3 OS=Mus musculus GN=Dpysl3 PE=1 SV=1	63299.3	65364.7	57134.8	55425.2	69240.3	72331.1	60822.1	59308.1	57971	56547	63496.4	58545.8	50665.6	51255.3	61592.6	66926.5	55103.8	54446.3	54849.8	53191.9	59039.8	54023.6	50930.9	53421.4	51200.3	0.99	0.94	1	0.94	0.92	0.85	0.214	0.317	0.963	0.303	0.132094	0.999602	0.612276	0.862231	0.999997	0.886828
P28293	29.095	1	10	10	47.9	Cathepsin G OS=Mus musculus GN=Ctsg PE=1 SV=2	31662.6	32780.5	51945.2	37859.9	32552.4	37920.6	31062	42217.4	30302.5	33707.2	101086	85572.1	65921.4	70066.2	92186.5	81307.5	65308.6	66368.4	67875.1	67449.6	67636.8	60303.7	71259.2	59031.8	64681.1	0.94	0.78	0.84	0.93	2.22	0.644	0.000196	0.0385	0.119	0.198	5.29883e-08	0.993137	7.1983e-07	0.0257438	0.157549	0.888036
Q8CGC7	170.08	3	32	32	25.5	Bifunctional glutamate/proline--tRNA ligase OS=Mus musculus GN=Eprs PE=1 SV=4	67372.8	38642.4	54623.4	66443.2	70286.5	74793.2	45714.2	68063.4	59823.5	38981	66210.4	37049.6	55921.8	63138.1	67879.2	66053.6	47983.5	60552	58622.2	41060.3	71929.5	40183.4	59355	62334.7	63101.9	0.97	1.02	0.95	1.08	0.98	0.813	0.881	0.858	0.742	0.579	0.977142	0.999048	0.999744	0.999803	0.994179	0.978267
J3QQ16	288.69	2	115	2	47	Protein Col6a3 OS=Mus musculus GN=Col6a3 PE=1 SV=1	61891.8	72479.7	54004.9	54146.1	58428.7	62410.9	67496.1	52449	65379.9	62190	63158.7	63936.4	54449.7	50954.2	59192.1	65934	58923.8	55399.4	52540.2	50590.5	56170.6	51009.4	50784.8	48201	47824.2	1.03	0.87	0.97	0.9	0.97	0.661	0.689	0.0351	0.656	0.0943	0.0598952	0.987754	0.986233	0.28239	0.99086	0.518203
Q8BG32	47.436	12	16	16	50.2	26S proteasome non-ATPase regulatory subunit 11 OS=Mus musculus GN=Psmd11 PE=1 SV=3	60736.8	53337.4	50270	53118.4	67327.7	69295.8	53675.1	54873.8	47237.3	48775.4	59902.2	56812.7	49008	57998.3	64064.1	68983	57728.5	51780.8	53032.4	60688.2	70404.7	59196.6	58254.8	56556.7	54395.5	0.96	1.04	1.02	1.02	1.01	0.632	0.862	0.568	0.845	0.737	0.837037	0.986686	0.999915	0.986272	0.999599	0.998078
O35682	35.284	1	4	4	15.6	Myeloid-associated differentiation marker OS=Mus musculus GN=Myadm PE=2 SV=2	62086	64935.9	63217.2	52643.6	60555.1	60739.2	48988.8	49522.3	58060	52782	57873.9	61220.3	59229.1	55978.6	69023.7	54710.1	58638.6	57122.9	61294.6	51632.1	54739.4	53199.7	59716.1	55176.6	53535.7	0.89	0.91	0.93	0.98	1	0.0714	0.994	0.0677	0.189	0.521	0.0776556	0.154107	1	0.326602	0.611275	0.985641
Q9EPE9	132.39	1	19	19	19.6	Manganese-transporting ATPase 13A1 OS=Mus musculus GN=Atp13a1 PE=2 SV=2	64623.6	65861.6	49246.1	55562	61600	60913.8	66901.2	51670.2	50510.6	64006.2	61402.1	72532.6	46998.9	50730.6	61175.5	60153	70127	46940.7	50640.5	59793.6	57482.9	58141.7	46309.4	52919	46933.4	0.99	0.89	0.98	0.91	0.99	0.897	0.839	0.287	0.882	0.333	0.638145	0.999957	0.999835	0.733225	0.999564	0.840149
O35459	36.118	2	10	10	33.3	Delta(3,5)-Delta(2,4)-dienoyl-CoA isomerase, mitochondrial OS=Mus musculus GN=Ech1 PE=1 SV=1	63742.6	54262.4	53712.7	50434.5	63556.3	62844.1	55828.9	50558.3	59207.7	54956.8	64004.7	62699.2	50889.7	55616.1	65548	64664	61261.8	50199.6	62985.8	53453.4	63653.5	60559	48107.8	49122	49463.3	0.99	0.91	0.98	0.93	1.05	0.92	0.528	0.226	0.767	0.336	0.684493	0.999952	0.961351	0.620982	0.997639	0.801291
E9QMY5	214.32	4	27	27	18.1	Protein Shroom3 OS=Mus musculus GN=Shroom3 PE=1 SV=1	59491.8	57639.9	63687.4	55013.4	54729.5	52882.3	57060.7	57135.4	56162.1	59884	55106.3	55462.1	59046.6	53251.4	55271.2	60387.6	54292.9	60821.3	56299	55066	55777	56084.8	60670.3	58004.4	55659.6	0.97	1.03	1.03	1	0.96	0.487	0.234	0.258	0.328	0.952	0.689703	0.910947	0.621082	0.884796	0.852514	0.999991
Q9CXW4	20.252	4	8	8	37.6	60S ribosomal protein L11 OS=Mus musculus GN=Rpl11 PE=1 SV=4	61248.1	62519.8	57260.7	46619.5	64086.3	69297.7	53779.1	61525.8	57538.2	43721.3	63561.7	64193.2	51599.6	57038.1	56272.9	62269.4	61228.4	51797.1	49727.8	48784	61916.1	55201.4	52076.3	50473.3	59994	0.98	0.96	0.94	1.02	1	0.798	0.932	0.448	0.332	0.729	0.889685	0.998697	0.999999	0.973197	0.903608	0.998712
P35276	24.416	3	9	5	40.6	Ras-related protein Rab-3D OS=Mus musculus GN=Rab3d PE=1 SV=1	51809	47149.6	47043	44858.5	55782.4	55251	50686.6	56767.1	53305.1	50041.1	72807.8	61012.6	56403	60333.7	67698.2	69582	61522	55854.2	57703.2	59089.5	65326.8	55112.4	53787.5	57292.4	57452.8	1.08	0.91	0.95	0.95	1.29	0.138	0.00299	0.135	0.465	0.361	0.00113886	0.719103	0.00133266	0.350737	0.878052	0.870734
F6SVV1	21.882	2	6	6	27.6	Protein Gm9493 OS=Mus musculus GN=Gm9493 PE=4 SV=1	62651.8	49702.3	51295.2	49051.8	66243.6	66351.4	57729.8	52141.8	55526	54131	66984.3	57719.8	53801.9	55155.1	64146.9	62523.7	55250.7	52429.2	50974.1	54972.8	64142.1	57728.9	55121.9	53319.3	54033.3	1.02	0.95	0.93	1.03	1.07	0.712	0.39	0.434	0.217	0.56	0.794036	0.995249	0.838109	0.945449	0.760322	0.991021
A0A087WQ89	23.177	5	8	8	44.2	MCG5930 OS=Mus musculus GN=2210011C24Rik PE=1 SV=1	68184.2	61988.6	58752.3	56899.9	58581.8	55206.7	56483.1	43174.1	50953.2	63303.8	62526.4	59938.3	58135.2	53174.1	58827.6	64217.7	56197.3	54382.8	50719.4	55317.3	56858	56102.6	55045.2	58855.3	48653.6	0.88	0.94	0.96	0.98	0.96	0.12	0.379	0.187	0.392	0.728	0.22166	0.213221	0.943761	0.817251	0.944382	0.997067
O35465	43.528	3	11	11	32.3	Peptidyl-prolyl cis-trans isomerase FKBP8 OS=Mus musculus GN=Fkbp8 PE=1 SV=2	63332.3	54596.2	65236	51632.1	59692.9	59049.2	56217.6	57599.2	54650.1	56064.4	58225	56160	56719.5	50158.4	59396.4	58486.4	59796.7	57356.6	53627.6	53292.9	62739.7	52535.4	58002.8	50806.2	55741.9	0.96	1	1.01	0.99	0.95	0.492	0.415	0.934	0.849	0.802	0.775276	0.90553	0.804847	0.999995	0.999872	0.999459
Q61081	44.593	1	10	10	30.1	Hsp90 co-chaperone Cdc37 OS=Mus musculus GN=Cdc37 PE=2 SV=1	57539.1	49695	49164.9	55296.1	65213.1	72893.1	61372.6	54834.4	51081.4	56642.7	58572	52743.9	52513.7	51687.2	62379.1	66154.5	54927.4	50931.2	55444.3	57622.1	61982.4	59038.6	54155.9	51366.7	57462.6	1.07	1.02	1.03	1	1	0.425	0.924	0.663	0.677	0.969	0.846452	0.836136	0.999998	0.997602	0.995516	0.999998
Q5NCM6	61.648	7	16	15	38.3	Epsin-2 OS=Mus musculus GN=Epn2 PE=1 SV=1	61520	61724.9	56086.4	60036.7	64265.2	60823.9	59832.5	48772.6	57870.5	61328	60671	54320.3	50762	51085.4	59359.3	62061.2	56246.9	49339.4	52870.3	56780.1	63621.2	53236.2	48681.4	54430.3	50891.5	0.95	0.98	1	0.98	0.91	0.31	0.0637	0.73	0.945	0.688	0.2342	0.851702	0.384581	0.996264	0.999993	0.99234
Q921M7	36.776	1	11	9	40.7	Protein FAM49B OS=Mus musculus GN=Fam49b PE=2 SV=1	56324.8	65743.6	56230.3	50186.8	55495.8	56771.9	55223	52665.2	45794.2	53176.3	59408.6	64755.9	60622.9	53040.3	56584.5	60144.4	69319.7	55570.9	52229.1	55369.1	57488.9	52786	60396.9	52577.7	58444.4	0.93	0.96	0.99	0.96	1.04	0.235	0.512	0.349	0.887	0.559	0.341643	0.702159	0.962804	0.926346	0.99996	0.956018
Q8BP43	32.819	1	32	0	72.2	Tropomyosin 1, alpha, isoform CRA_c OS=Mus musculus GN=Tpm1 PE=1 SV=1	62897.5	59584.2	53906.6	48915.6	64285.4	61587.6	59309.1	58345.8	59432	59363.8	66651.2	57585.5	52709.7	44684.6	60358.5	74450.3	59591.8	50286.1	45592.7	54167.4	60873	53863.6	45551	48986.2	50601.1	1.03	0.92	1.01	0.91	0.97	0.549	0.729	0.382	0.986	0.441	0.568839	0.995902	0.99728	0.871803	0.999983	0.831358
Q9QUR6	80.751	1	22	22	39.2	Prolyl endopeptidase OS=Mus musculus GN=Prep PE=2 SV=1	62792.6	59903.3	57227.1	59720.4	63916.3	57595	54896.3	60310.4	62235.2	55463.3	60431.9	56957.4	50740.7	53187.6	63364.1	57915.4	53788.3	49073.1	53492.9	53542.8	60445.4	54438.3	49642.5	53588.7	48237	0.96	0.94	0.94	0.99	0.94	0.192	0.191	0.274	0.261	0.883	0.0330946	0.825022	0.555974	0.5828	0.654275	0.999951
Q61171	21.778	2	7	7	39.4	Peroxiredoxin-2 OS=Mus musculus GN=Prdx2 PE=1 SV=3	58909.7	61388	49413.8	57609.6	61877.2	82325.3	59038.1	48038.9	49607.7	55861.9	64603.7	55733.3	49798.8	52980.4	64086.2	62498.5	53798.8	50074.3	51004.5	54745.5	56645.1	55371.7	53229.8	48663.7	53345.9	1.02	0.93	0.95	0.98	0.99	0.977	0.894	0.285	0.449	0.739	0.752298	0.999272	0.999989	0.920211	0.969675	0.999603
Q6P9Q4	129.6	1	32	32	33.2	FH1/FH2 domain-containing protein 1 OS=Mus musculus GN=Fhod1 PE=1 SV=3	60884.4	52409.4	54189.3	56318.7	69956.8	66219.8	60017.4	50196	52383.1	53605.5	57692.2	52723.6	49303.4	55523.9	63498.8	60560.4	56086.9	50001.5	50692.4	58916.7	60021.2	58357.5	54065.3	55212.5	48473.9	0.96	0.99	0.99	1	0.95	0.602	0.47	0.885	0.889	0.998	0.855294	0.968918	0.917976	0.999893	0.999912	1
H3BJR6	20.358	4	8	8	46.9	Sodium channel subunit beta-3 OS=Mus musculus GN=Scn3b PE=1 SV=1	53439.6	61994.2	80298.6	46877.5	53864.5	44299.5	55817.7	89275.9	69768.1	51726.7	47876.7	53615.4	82220.6	45082.6	45698.4	41885.6	57282.3	62564.1	48854.7	43282	44917.2	49864	60590.6	52731.7	62837.7	1.05	0.99	0.92	1.07	0.93	0.829	0.565	0.96	0.658	0.505	0.678285	0.996617	0.983225	0.999987	0.98676	0.993516
Q9DC51	40.538	1	14	7	47.7	Guanine nucleotide-binding protein G(k) subunit alpha OS=Mus musculus GN=Gnai3 PE=1 SV=3	62884.5	60703.2	57958.5	46739.4	60628.7	59069.2	56660.4	53761.3	53723.3	61752.6	62271.7	59698.4	53984.1	49440.2	63298.9	60456.4	54523.7	50906.7	49978.9	53494.6	61822.5	57518.1	51653.2	48716	53238.4	0.99	0.95	0.93	1.01	1	0.875	0.996	0.404	0.279	0.828	0.637611	0.99915	1	0.864524	0.754968	0.999416
Q07113	273.81	2	26	26	11.8	Cation-independent mannose-6-phosphate receptor OS=Mus musculus GN=Igf2r PE=1 SV=1	68564.4	56181.3	53796.8	56411	65998.3	56622.8	64164.5	51438.4	53272.1	62372.4	57842.2	56110.2	50773.9	50927.3	58328.9	54287.7	64024.6	54649.6	52390.7	54039.1	58481.5	55231.6	48238.9	51565.4	49099.7	0.96	0.96	1.02	0.94	0.91	0.522	0.157	0.389	0.698	0.256	0.206366	0.922357	0.465294	0.951865	0.996956	0.830383
P14206	32.838	1	14	14	56.6	40S ribosomal protein SA OS=Mus musculus GN=Rpsa PE=1 SV=4	57068.4	54433.4	52517.9	55711.7	58848.6	58199.2	56557.6	40284.7	46514.2	53838.1	61711.5	54118	57408	58117.8	73744.9	54955.5	57241.4	55621.1	55635.4	56365.2	63562.9	55810	57207.6	55812.7	51591.9	0.92	0.93	0.92	1.01	1.1	0.245	0.189	0.315	0.203	0.73	0.100983	0.642343	0.522132	0.715548	0.566569	0.99907
P63044	12.691	2	6	3	60.3	Vesicle-associated membrane protein 2 OS=Mus musculus GN=Vamp2 PE=1 SV=2	62276.7	53858.1	52913.9	55415.2	55930.8	56406.3	57368.7	57600.7	63404.8	61017.2	62774.4	55917.8	52104.7	51087.3	65757.7	66599.5	54593.8	49932.3	51089.5	53836.4	58620.3	53009.3	47650.6	51933.7	50268.6	1.05	0.91	0.96	0.95	1.03	0.173	0.713	0.17	0.577	0.432	0.292725	0.863742	0.990219	0.482673	0.946222	0.885418
[truncated: 1,213 more rows]
